# Supplementary material for: (E)-1-(1-Benzyl-5-methyl-1H-1,2,3-triazol-4-yl)-3-(4-fluoro­phen­yl)prop-2-en-1-one
Source: Acta Crystallogr Sect E Struct Rep Online. 2011 Sep 30;67(Pt 10):o2776. doi: 10.1107/S1600536811038943 (PMC3201442; doi:10.1107/S1600536811038943)
Supplement: Supplementary file 2 [file e-67-o2776-Isup2.hkl]

#
# h,k,l, Fc-squared, Fo-squared, sigma(Fo-squared) and status flag
#
data_I
_shelx_title ' mo_chl4f1_0m in P2(1)/c (RT)'
_shelx_refln_list_code          4
_shelx_F_calc_maximum      301.49
_exptl_crystal_F_000      1344.00
_reflns_d_resolution_high  0.7086
 
loop_
 _symmetry_equiv_pos_as_xyz
 'x, y, z'
 '-x, y+1/2, -z+1/2'
 '-x, -y, -z'
 'x, -y-1/2, z-1/2'
 
_cell_length_a    12.4580
_cell_length_b    13.7528
_cell_length_c    19.3128
_cell_angle_alpha  90.000
_cell_angle_beta  100.183
_cell_angle_gamma  90.000
 
_shelx_F_squared_multiplier     1.000
 
loop_
 _refln_index_h
 _refln_index_k
 _refln_index_l
 _refln_F_squared_calc
 _refln_F_squared_meas
 _refln_F_squared_sigma
 _refln_observed_status
   3   0   0     1520.35     1523.03     30.86 o
   4   0   0       89.04      101.77      6.91 o
   5   0   0     3357.25     3090.89    195.87 o
   6   0   0     3333.34     3184.71     64.74 o
   7   0   0     2170.00     2390.19     50.50 o
   8   0   0      628.38      620.95     18.03 o
   9   0   0       62.38       72.79      7.97 o
  10   0   0      995.25      931.03     23.32 o
  11   0   0        0.17        7.35      6.10 o
  12   0   0       78.23      103.51      9.52 o
  13   0   0      127.12      124.81     17.58 o
  14   0   0        1.64       -6.96      6.96 o
  15   0   0        0.73       10.91     10.44 o
  16   0   0        0.00        2.35     10.19 o
  17   0   0        0.17       -2.29     16.43 o
   1   1   0     1155.51      621.71     18.35 o
   2   1   0      630.41      631.85     13.81 o
   3   1   0     3547.89     3665.83     45.51 o
   4   1   0     3698.26     3565.54     57.64 o
   5   1   0      120.23      126.42     15.96 o
   6   1   0      127.57      126.98      6.41 o
   7   1   0      299.83      318.76      7.69 o
   8   1   0     1463.49     1503.86     22.77 o
   9   1   0       33.43       30.57      4.23 o
  10   1   0       70.38       74.17      5.56 o
  11   1   0      243.02      266.59     10.91 o
  12   1   0      309.99      308.61     11.65 o
  13   1   0        3.61        5.35      5.70 o
  14   1   0        1.87       -3.66      5.76 o
  15   1   0       53.11       61.24      8.07 o
  16   1   0        2.07       -6.37      6.37 o
  17   1   0        4.09        5.89      7.41 o
   0   2   0       73.46       78.85      4.87 o
   1   2   0       87.93       70.70      2.40 o
   3   2   0     6891.24     6871.87     86.22 o
   4   2   0     1381.04     1397.42     21.17 o
   5   2   0       51.88       56.66      2.92 o
   6   2   0      856.50      849.76     14.43 o
   7   2   0       29.64       26.09     10.04 o
   8   2   0      102.74       96.10      7.48 o
   9   2   0        3.57        2.19      2.50 o
  10   2   0       11.11        5.36      5.16 o
  11   2   0      104.67      104.26      7.46 o
  12   2   0       26.77       34.61      6.03 o
  13   2   0       80.07       70.92      7.48 o
  14   2   0       44.56       38.08      6.92 o
  15   2   0        0.04        2.18      6.21 o
  16   2   0        0.10       -3.31      6.58 o
  17   2   0        6.11        0.94      7.34 o
   1   3   0     1865.09     2026.73     22.33 o
   2   3   0     6478.53     6518.75     81.83 o
   4   3   0      110.52      115.71      4.71 o
   5   3   0     1326.68     1343.37     21.79 o
   6   3   0        8.59       12.37      2.69 o
   7   3   0     2055.68     2168.44     35.09 o
   8   3   0      417.84      452.05     17.11 o
   9   3   0       47.97       51.17      8.34 o
  10   3   0       48.36       49.56      6.38 o
  11   3   0       77.30       88.24      7.70 o
  12   3   0      119.25      123.86      9.27 o
  13   3   0        4.40       11.60      5.73 o
  14   3   0        0.62        4.41      5.93 o
  15   3   0        1.84       -5.51      6.08 o
  16   3   0        7.57        6.57      7.12 o
  17   3   0        0.44       -7.06      7.06 o
   0   4   0       16.31       26.74      5.31 o
   1   4   0     8898.46     8599.04    109.11 o
   2   4   0       15.09       19.04      2.91 o
   3   4   0      778.90      784.37     11.70 o
   4   4   0      368.83      375.53      8.84 o
   5   4   0       72.94       96.21      4.19 o
   6   4   0     2729.64     2802.10     32.10 o
   7   4   0      280.94      257.69      6.62 o
   8   4   0        2.92        3.75      3.26 o
   9   4   0        4.24        9.75      9.47 o
  10   4   0       23.79       20.41      5.71 o
  11   4   0       82.63       71.88      7.29 o
  12   4   0       11.26       18.17      5.49 o
  13   4   0       42.74       42.27      6.60 o
  14   4   0        0.00        1.42      5.74 o
  15   4   0        2.57       11.64      6.84 o
  16   4   0        3.90       -6.63      6.63 o
   1   5   0     2590.78     2707.70     40.38 o
   2   5   0      698.02      758.74     11.67 o
   3   5   0      858.27      998.52     14.23 o
   4   5   0     5060.30     5305.47     57.23 o
   5   5   0      104.23       89.01      3.46 o
   6   5   0       36.55       55.58      3.41 o
   7   5   0       34.45       51.55      3.53 o
   8   5   0        0.03        3.82      3.63 o
   9   5   0        4.11       10.92      4.19 o
  10   5   0       96.71       89.35      7.52 o
  11   5   0      313.99      285.43     11.48 o
  12   5   0        0.88       -4.64      5.44 o
  13   5   0        0.13       -0.47      5.09 o
  14   5   0        0.21       -1.12      7.40 o
  15   5   0       18.20       16.09      6.83 o
  16   5   0        0.62        2.05      8.06 o
   0   6   0       37.33       40.26      2.99 o
   1   6   0     3546.67     3657.01     48.20 o
   2   6   0      278.63      287.29      5.56 o
   3   6   0       25.54       12.36      2.18 o
   4   6   0    10370.81    10217.32    108.00 o
   5   6   0      520.91      522.82      9.92 o
   6   6   0      112.38      103.77      7.11 o
   7   6   0        2.09        0.91      1.87 o
   8   6   0      311.18      306.14     10.33 o
   9   6   0      558.96      521.86     12.32 o
  10   6   0       16.62        8.30      6.72 o
  11   6   0       76.88       65.01      7.27 o
  12   6   0        1.52        2.55      5.34 o
  13   6   0       84.63       79.28      7.77 o
  14   6   0        2.96       -7.45      7.45 o
  15   6   0        5.63        9.46      8.74 o
  16   6   0       16.52       13.31     12.35 o
   1   7   0      234.58      241.07      6.99 o
   2   7   0       35.05       29.60      2.80 o
   3   7   0        2.47        0.60      1.80 o
   4   7   0     2126.11     2040.32     26.11 o
   5   7   0      764.86      677.53     11.02 o
   6   7   0      118.65       90.47      4.50 o
   7   7   0      499.19      532.98     11.74 o
   8   7   0      733.68      719.92     14.74 o
   9   7   0      306.11      310.98      9.88 o
  10   7   0        0.52       -2.36      4.66 o
  11   7   0       77.17       82.32      8.76 o
  12   7   0       15.37       31.41      6.56 o
  13   7   0       13.05       12.66      7.62 o
  14   7   0       24.28       41.50      9.99 o
  15   7   0        1.73        1.42     11.57 o
  16   7   0       20.21       21.24      9.89 o
   0   8   0      270.05      259.79     10.56 o
   1   8   0       40.45       50.55      3.96 o
   2   8   0        8.29        7.48      2.28 o
   3   8   0      135.88      113.97      5.13 o
   4   8   0       57.04       62.01      3.82 o
   5   8   0      298.41      326.29      7.76 o
   6   8   0       49.96       50.52      4.39 o
   7   8   0     1539.52     1546.92     24.90 o
   8   8   0        1.93       -0.22      7.14 o
   9   8   0        6.18        8.14      4.88 o
  10   8   0        3.62       -4.50      4.50 o
  11   8   0       13.43        6.08      8.74 o
  12   8   0       17.00       20.71      7.50 o
  13   8   0        7.85       10.55      8.54 o
  14   8   0       37.57       55.02     10.06 o
  15   8   0       12.87        3.27      8.94 o
   1   9   0      213.71      229.66     14.06 o
   2   9   0       26.57       24.19      3.07 o
   3   9   0       11.40        7.97      3.43 o
   4   9   0       11.56       13.96      2.77 o
   5   9   0      170.97      151.89      6.70 o
   6   9   0     1440.06     1394.17     22.82 o
   7   9   0      524.47      500.52     12.27 o
   8   9   0        8.93        7.04      4.88 o
   9   9   0       36.30       32.32      5.59 o
  10   9   0        0.07       -4.51      4.51 o
  11   9   0        0.63        0.08      7.25 o
  12   9   0       84.61       75.26      9.35 o
  13   9   0       56.33       64.61      9.74 o
  14   9   0        6.32        2.95      8.28 o
  15   9   0        1.85       -5.69      8.33 o
   0  10   0       59.49       50.57      5.40 o
   1  10   0        1.19        0.16      1.94 o
   2  10   0      136.40      141.77      7.65 o
   3  10   0       72.43       91.10      6.57 o
   4  10   0      443.13      425.38     12.21 o
   5  10   0        6.65        3.99      6.10 o
   6  10   0      845.80      839.87     16.17 o
   7  10   0      241.99      234.08      8.80 o
   8  10   0        9.05        1.64      5.01 o
   9  10   0        1.10       -2.53      5.02 o
  10  10   0       54.80       69.26      7.17 o
  11  10   0        2.44       -0.09      5.27 o
  12  10   0        0.05        1.47      7.24 o
  13  10   0        8.69        7.86      7.94 o
  14  10   0        7.60        3.09      8.65 o
   1  11   0       15.76       10.65      3.94 o
   2  11   0       11.14        4.12      4.10 o
   3  11   0       41.72       31.64      5.55 o
   4  11   0       11.84        4.50      4.80 o
   5  11   0      817.65      786.05     18.14 o
   6  11   0       44.68       54.82      6.30 o
   7  11   0      170.83      166.84     11.45 o
   8  11   0       96.50       86.69      7.20 o
   9  11   0        2.03       -6.57      6.57 o
  10  11   0        7.27        4.37      5.54 o
  11  11   0        0.31       -0.05      5.63 o
  12  11   0        8.90        0.58      7.47 o
  13  11   0        2.28       -4.01      7.54 o
  14  11   0        2.76       -5.68     16.79 o
   0  12   0       67.06       53.37     11.57 o
   1  12   0       98.13       93.08      6.86 o
   2  12   0        0.33        3.33      5.10 o
   3  12   0       14.54        1.49      5.26 o
   4  12   0      399.03      392.30     12.59 o
   5  12   0      100.92      104.67      7.77 o
   6  12   0       12.76       11.10      5.20 o
   7  12   0        7.38        6.50      5.29 o
   8  12   0       53.08       46.98      7.44 o
   9  12   0      127.69      122.15      9.81 o
  10  12   0        0.01       -6.70      9.32 o
  11  12   0        1.41       -0.01      6.51 o
  12  12   0        0.34      -11.35     18.74 o
  13  12   0        5.74       -8.73      8.73 o
   1  13   0        0.22       -4.27      4.27 o
   2  13   0        9.05       10.55      7.80 o
   3  13   0       90.40       83.79      7.96 o
   4  13   0      153.88      155.15     10.08 o
   5  13   0       16.56       18.45      9.82 o
   6  13   0        0.39       -0.20      5.48 o
   7  13   0       60.04       44.19      7.40 o
   8  13   0       15.83       10.56      6.51 o
   9  13   0        2.11       -5.83      5.83 o
  10  13   0        5.77        5.06     11.05 o
  11  13   0        0.01      -10.32     11.53 o
  12  13   0        5.97        9.55     19.30 o
   0  14   0        1.92       -3.01      6.33 o
   1  14   0        6.50        7.29      5.08 o
   2  14   0       21.23       22.21      6.52 o
   3  14   0      290.71      283.52     13.44 o
   4  14   0        6.50        5.50      6.02 o
   5  14   0       58.82       45.71      9.90 o
   6  14   0       12.96       11.26      6.22 o
   7  14   0       12.21        5.70      6.92 o
   8  14   0        2.56        8.81      7.04 o
   9  14   0       10.30       24.36      8.22 o
  10  14   0       33.85       44.90      9.13 o
  11  14   0        0.21        6.72      8.15 o
   1  15   0        2.07        6.83      5.49 o
   2  15   0       33.52       36.28      7.33 o
   3  15   0       63.92       53.93      8.01 o
   4  15   0       14.84       15.94      8.06 o
   5  15   0        1.07        8.67      6.34 o
   6  15   0        0.12        4.00      6.24 o
   7  15   0        1.27       11.16      7.37 o
   8  15   0       17.93       18.59      8.01 o
   9  15   0       13.49       20.23     10.94 o
  10  15   0       12.39       15.04      8.60 o
   0  16   0        1.12        9.97      8.13 o
   1  16   0      146.42      140.23     11.17 o
   2  16   0        0.03       -4.31      6.31 o
   3  16   0       42.00       33.88      7.89 o
   4  16   0        3.91        3.20      7.08 o
   5  16   0        0.56       -2.43      6.21 o
   6  16   0        2.90        2.37      6.70 o
   7  16   0        0.45       -7.07      7.07 o
   8  16   0        6.18        1.98     13.26 o
   9  16   0        9.57       17.76      8.58 o
   1  17   0      150.06      130.93     13.23 o
   2  17   0       10.57        8.20      7.09 o
   3  17   0       95.67      120.44     11.24 o
   4  17   0        0.08       12.39      7.73 o
   5  17   0        0.43       -0.25      6.97 o
   6  17   0        4.06        0.86      8.03 o
   7  17   0       10.19       22.33      8.70 o
   8  17   0        1.43       -5.40      8.57 o
   0  18   0       59.27       51.72     17.61 o
   1  18   0       56.54       36.85      9.95 o
   2  18   0       12.25       20.80      7.41 o
   3  18   0        6.75       -8.25     11.25 o
   4  18   0        0.01        7.81      7.69 o
   5  18   0        0.59       -7.98      8.58 o
   6  18   0       10.18       10.43      8.89 o
   1  19   0        0.46        9.55     11.03 o
   2  19   0        8.11       14.45      7.55 o
   3  19   0        5.50       -6.25      6.25 o
 -17   1   1        6.10       10.59     18.91 o
 -16   1   1        1.84       -3.18      7.34 o
 -15   1   1        8.36        6.35      6.13 o
 -14   1   1       44.90       57.87      7.38 o
 -13   1   1      102.83      114.23      8.45 o
 -12   1   1      379.42      374.81     12.45 o
 -11   1   1       90.99      106.62      9.16 o
 -10   1   1      217.64      234.66     18.23 o
  -9   1   1      163.70      176.67      7.90 o
  -8   1   1       91.72       89.16      4.58 o
  -7   1   1      503.08      454.68     30.91 o
  -6   1   1     1209.15     1286.31     29.26 o
  -5   1   1      135.35      127.55     15.63 o
  -4   1   1       61.74       57.87      3.37 o
  -3   1   1     3561.62     3613.61     44.59 o
  -2   1   1     2894.95     2685.04     52.77 o
  -1   1   1      900.18      860.50     18.87 o
   0   1   1      398.61      412.61      7.36 o
   1   1   1       38.30        7.87      1.82 o
   2   1   1    15452.50    14943.92    289.76 o
   3   1   1       46.20       45.21      2.64 o
   4   1   1      105.59      103.56      4.07 o
   5   1   1      308.04      257.26      4.72 o
   6   1   1     1542.21     1643.10     23.43 o
   7   1   1        6.13        6.32      2.79 o
   8   1   1      981.28      954.44     15.35 o
   9   1   1       52.66       55.74      4.72 o
  10   1   1      223.67      220.23      8.43 o
  11   1   1       40.35       40.89      5.32 o
  12   1   1      726.68      693.95     15.05 o
  13   1   1       48.16       39.20      6.85 o
  14   1   1       22.48       25.39      6.66 o
  15   1   1        4.54       -1.39      6.12 o
  16   1   1       20.44       19.48      7.63 o
  17   1   1        1.61       -6.19      7.67 o
 -17   2   1        3.88        5.92      7.34 o
 -16   2   1       15.09       18.33     10.26 o
 -15   2   1        1.50       -1.43      6.15 o
 -14   2   1       32.41       41.98      6.95 o
 -13   2   1       46.78       53.47      6.88 o
 -12   2   1      162.43      138.82      9.26 o
 -11   2   1      547.01      542.28     15.13 o
 -10   2   1      377.53      368.32     12.01 o
  -8   2   1      269.29      241.38     21.86 o
  -7   2   1      342.10      302.50      9.40 o
  -6   2   1     1018.64     1009.36     19.76 o
  -5   2   1      440.02      398.96      7.37 o
  -4   2   1      295.33      302.05      8.53 o
  -3   2   1     3108.79     3051.05     49.95 o
  -2   2   1     5023.90     5050.40    140.03 o
  -1   2   1        8.15       -1.62      1.62 o
   0   2   1       27.90       30.57      1.99 o
   1   2   1     4665.75     4483.48     73.80 o
   2   2   1    10738.41    10718.63    173.96 o
   3   2   1     6115.05     6095.04     76.84 o
   4   2   1      142.99      136.59      4.65 o
   6   2   1       32.50       34.35      3.50 o
   7   2   1     1022.72     1096.04     20.29 o
   8   2   1      424.62      411.20      9.50 o
   9   2   1       59.97       59.07      4.92 o
  10   2   1       29.92       25.21      5.64 o
  11   2   1        9.25        7.58      5.13 o
  12   2   1        3.72        1.23      5.08 o
  13   2   1       25.41       25.95      6.30 o
  14   2   1        8.93        7.43      9.00 o
  15   2   1        2.78        0.70      6.48 o
  16   2   1        3.06       -7.64      8.63 o
  17   2   1        8.86        9.99      7.63 o
 -17   3   1        6.94        3.87      7.34 o
 -16   3   1        0.93        4.39      7.46 o
 -15   3   1        0.14        0.98      7.09 o
 -14   3   1       54.33       60.35      7.54 o
 -13   3   1        0.13       -2.07      5.18 o
 -12   3   1        4.22        8.29      5.49 o
 -11   3   1       91.84       74.29      7.18 o
 -10   3   1     1456.62     1475.99     34.47 o
  -9   3   1       59.37       37.70      7.80 o
  -8   3   1       49.74       58.95      4.43 o
  -7   3   1      204.57      255.68      6.03 o
  -6   3   1      454.54      526.82      9.79 o
  -5   3   1     1873.71     2089.55     31.48 o
  -3   3   1     1511.72     1501.06     43.96 o
  -2   3   1    30037.23    28994.48    417.95 o
  -1   3   1     4333.16     4266.11     49.53 o
   0   3   1     1424.76     1494.40     22.50 o
   1   3   1      788.35      676.47      9.92 o
   2   3   1    55287.84    52587.37    651.62 o
   3   3   1       25.37       11.18      3.61 o
   4   3   1     1491.78     1534.70     23.70 o
   5   3   1     5201.35     5517.46     79.86 o
   6   3   1       33.46       36.21      3.41 o
   7   3   1      333.74      297.69      8.91 o
   8   3   1       67.80       73.51      4.71 o
   9   3   1       82.09       67.67      9.38 o
  10   3   1        9.20        0.04      5.05 o
  11   3   1       72.25       81.20      7.02 o
  12   3   1        1.34        3.86      5.22 o
  13   3   1        4.01       -5.17      5.18 o
  14   3   1       22.15       27.09      7.78 o
  15   3   1       12.59        4.76      6.72 o
  16   3   1        4.13        0.79      7.12 o
 -17   4   1       12.31        6.94     14.45 o
 -16   4   1       42.11       42.01      8.29 o
 -15   4   1       95.60       90.67      9.07 o
 -14   4   1        1.42        2.89      5.59 o
 -13   4   1        0.17       -0.41      6.32 o
 -12   4   1        0.69       -0.38      5.07 o
 -11   4   1       46.02       40.15      6.13 o
 -10   4   1      219.70      206.10      9.68 o
  -9   4   1      867.52      924.21     19.53 o
  -8   4   1      110.93      105.33      4.50 o
  -7   4   1       70.12       61.16      4.34 o
  -6   4   1      742.56      875.82     13.45 o
  -5   4   1      128.26      152.34      4.36 o
  -4   4   1     3713.04     3812.45    131.21 o
  -3   4   1      534.70      518.68     10.64 o
  -2   4   1    19441.35    19075.36    218.96 o
  -1   4   1     8250.42     7886.95     90.93 o
   0   4   1      269.08      267.11      7.49 o
   1   4   1     5859.16     5592.81     71.84 o
   2   4   1    19938.80    19291.75    239.43 o
   3   4   1     1721.61     1748.74     30.28 o
   4   4   1      158.28      174.30      5.37 o
   5   4   1      213.00      231.95      7.43 o
   6   4   1     1513.32     1615.69     21.90 o
   7   4   1       66.29       68.52      4.23 o
   8   4   1       93.90       79.31      5.64 o
   9   4   1      602.02      604.54     19.13 o
  10   4   1      127.69      115.34      9.40 o
  11   4   1      120.79      119.99      8.09 o
  12   4   1       24.80       26.99      7.41 o
  13   4   1        7.96        9.64      5.62 o
  14   4   1       38.71       28.63      6.66 o
  15   4   1       25.64       19.26      7.39 o
  16   4   1        0.17       -6.57      6.57 o
 -16   5   1        7.48        2.38      7.42 o
 -15   5   1       30.73       17.02      6.98 o
 -14   5   1        0.31        4.54      5.55 o
 -13   5   1        1.38        0.65      5.55 o
 -12   5   1       75.50       88.38      8.11 o
 -11   5   1        4.57        4.78      5.20 o
 -10   5   1      328.49      310.69     11.52 o
  -9   5   1      798.41      796.78     15.03 o
  -8   5   1      186.09      200.77      8.47 o
  -7   5   1      122.09      121.56      5.71 o
  -6   5   1      104.08      100.80      3.85 o
  -5   5   1        0.66        0.73      1.51 o
  -4   5   1      524.13      416.95     10.44 o
  -3   5   1        0.00       -0.69      2.64 o
  -2   5   1      871.54      859.61     10.11 o
  -1   5   1     7098.38     7143.89    103.20 o
   0   5   1        0.22        0.73      0.76 o
   2   5   1       12.31       17.50      2.46 o
   3   5   1      846.18      456.83     14.30 o
   4   5   1     4986.29     4993.07     88.79 o
   5   5   1      126.32      145.68      4.49 o
   6   5   1     1077.27     1094.98     14.90 o
   7   5   1        8.83        9.10      3.04 o
   8   5   1       75.71       91.24      7.57 o
   9   5   1      212.44      192.60      7.88 o
  10   5   1      337.07      374.01     12.76 o
  11   5   1       35.29       33.26      5.85 o
  12   5   1      104.00      109.18      8.26 o
  13   5   1      138.12      152.39      9.62 o
  14   5   1        8.12        2.83      5.90 o
  15   5   1       37.77       40.02      8.61 o
  16   5   1       35.74       54.11     15.19 o
 -16   6   1       14.47       17.59      9.46 o
 -15   6   1        1.46       -4.45      7.13 o
 -14   6   1       23.98       34.48     10.15 o
 -13   6   1        2.96       10.77      6.15 o
 -12   6   1       10.92        5.38      5.95 o
 -11   6   1       79.47       78.91     10.98 o
 -10   6   1        1.50       -0.40      4.66 o
  -9   6   1      254.96      264.98     10.28 o
  -8   6   1       23.08       19.93      3.79 o
  -7   6   1      121.05      126.72      4.98 o
  -6   6   1       10.19        8.62      2.07 o
  -5   6   1        4.74        5.02      1.81 o
  -4   6   1    19261.08    19346.64    218.52 o
  -3   6   1       38.87       37.18      2.28 o
  -2   6   1     2035.02     1904.19     20.54 o
  -1   6   1      206.82      202.55      5.30 o
   0   6   1      856.89      906.96     15.38 o
   1   6   1     2475.31     2502.33     33.88 o
   2   6   1     1566.14     1495.05     30.06 o
   3   6   1     1512.23     1599.37     25.96 o
   4   6   1     1237.58     1271.62     16.29 o
   5   6   1      114.86      108.98      4.81 o
   6   6   1        0.00        0.02      2.41 o
   7   6   1       20.31       15.22      4.02 o
   8   6   1      492.36      481.22     13.00 o
   9   6   1       34.15       30.40      5.00 o
  10   6   1      151.02      126.74      8.44 o
  11   6   1       12.74       16.67      5.38 o
  12   6   1        6.79        4.55      5.41 o
  13   6   1        2.95        8.84      5.90 o
  14   6   1        0.46       -4.77      7.27 o
  15   6   1        1.65       -5.97      8.24 o
  16   6   1       23.75       25.72     11.25 o
 -16   7   1       18.67       21.52      9.49 o
 -15   7   1       13.55       31.64      9.47 o
 -14   7   1        1.49        3.62      7.53 o
 -13   7   1        0.01        2.96      9.01 o
 -12   7   1       20.25       10.34      6.70 o
 -11   7   1        8.52       11.63      5.40 o
 -10   7   1        3.19        3.52      4.94 o
  -9   7   1      102.26      121.18      8.21 o
  -8   7   1       10.75       12.73      4.39 o
  -7   7   1      144.12      128.75      6.20 o
  -6   7   1        2.39        5.06      2.41 o
  -5   7   1     1119.40     1088.75     15.70 o
  -4   7   1     9815.13    10010.45    106.06 o
  -3   7   1       66.46       70.24      4.44 o
  -2   7   1      142.75      143.79      4.09 o
  -1   7   1      142.98      165.83      5.34 o
   0   7   1      139.65      125.76      4.00 o
   1   7   1     2198.28     2461.66     33.84 o
   2   7   1      111.07      103.57      5.36 o
   3   7   1      931.03      982.46     15.49 o
   4   7   1      242.38      234.98      6.23 o
   5   7   1      544.60      607.77     11.00 o
   6   7   1      149.63      156.41      6.31 o
   7   7   1      428.08      423.72     10.14 o
   8   7   1     1387.96     1360.31     22.98 o
   9   7   1       41.51       41.48      5.30 o
  10   7   1        2.19        1.82      3.85 o
  11   7   1       77.04       84.02      8.01 o
  12   7   1        8.53       15.29      7.20 o
  13   7   1        2.86        4.84      8.22 o
  14   7   1        9.14       13.62      8.44 o
  15   7   1        1.57        4.62      8.69 o
 -15   8   1        0.30        2.52      8.41 o
 -14   8   1        3.08        7.01      7.60 o
 -13   8   1       12.64       20.15     13.29 o
 -12   8   1       55.67       53.91      8.50 o
 -11   8   1       17.19        9.38     10.37 o
 -10   8   1        0.17       -3.25      4.31 o
  -9   8   1      237.05      216.86      9.11 o
  -8   8   1      109.47      103.86      9.98 o
  -7   8   1       70.54       67.98      4.52 o
  -6   8   1       16.78       10.12      3.13 o
  -5   8   1       24.10       44.82      3.79 o
  -4   8   1      572.69      568.87      9.82 o
  -3   8   1     1156.30     1018.15     13.48 o
  -2   8   1       76.91       82.49      3.81 o
  -1   8   1        0.12       -1.77      2.63 o
   0   8   1      232.02      223.42      5.47 o
   1   8   1        0.30       -1.85      1.85 o
   2   8   1        0.63        1.33      2.18 o
   3   8   1      156.42      176.16      7.19 o
   4   8   1      700.14      702.59     11.69 o
   5   8   1        0.42       -1.94      3.02 o
   6   8   1       21.12       29.09      5.13 o
   7   8   1       42.04       38.03      5.42 o
   8   8   1      149.26      151.20      8.26 o
   9   8   1        0.50       -1.96      4.66 o
  10   8   1      102.20      103.77      7.68 o
  11   8   1      138.72      130.80     11.06 o
  12   8   1        0.53       -6.46      6.46 o
  13   8   1       13.78        9.03      7.64 o
  14   8   1        0.20       -4.43      8.00 o
  15   8   1        0.79        5.61      9.12 o
 -15   9   1        0.68       -7.87      7.87 o
 -14   9   1        1.12       -0.74      7.83 o
 -13   9   1       13.73       26.36      8.18 o
 -12   9   1        0.01       -6.00      6.00 o
 -11   9   1        0.10        3.00      6.18 o
 -10   9   1        5.27        8.89      6.57 o
  -9   9   1       32.43       38.49      5.60 o
  -8   9   1      416.52      409.46     18.69 o
  -7   9   1       31.98       26.16      4.74 o
  -6   9   1       76.58       69.67      4.70 o
  -5   9   1      512.98      516.39     10.07 o
  -4   9   1      162.32      173.74      5.82 o
  -3   9   1      127.97      131.84      6.02 o
  -2   9   1       11.13       12.37      2.64 o
  -1   9   1      543.65      617.22     13.41 o
   0   9   1      205.04      208.29      6.35 o
   1   9   1       77.02       86.99      3.64 o
   2   9   1       11.50        5.01      2.65 o
   3   9   1      119.62      112.41      6.54 o
   4   9   1      676.10      646.78     15.00 o
   5   9   1       34.87       39.42      4.86 o
   6   9   1     2180.93     2187.25     32.75 o
   7   9   1      458.19      451.39     16.77 o
   8   9   1        0.76        6.70      5.29 o
   9   9   1        4.25        4.84      7.60 o
  10   9   1        3.26        0.34      5.15 o
  11   9   1       22.70        4.97      6.93 o
  12   9   1       40.09       32.22     12.11 o
  13   9   1        0.77       -0.09      8.16 o
  14   9   1        2.96       13.87     10.28 o
  15   9   1        0.29       -5.99     11.52 o
 -14  10   1        1.67        2.91      8.43 o
 -13  10   1        2.83        1.57      8.35 o
 -12  10   1       49.11       53.93     10.97 o
 -11  10   1       13.10       14.42      6.72 o
 -10  10   1        6.15       -0.68      6.17 o
  -9  10   1        8.92       11.08      5.14 o
  -8  10   1       12.35       16.30      5.02 o
  -7  10   1      613.92      571.92     17.51 o
  -6  10   1      985.09      912.78     16.96 o
  -5  10   1     2185.37     2258.04     32.91 o
  -4  10   1       40.26       39.47      5.45 o
  -3  10   1        0.73        3.22      3.30 o
  -2  10   1      178.60      179.17      8.15 o
  -1  10   1        0.97       -0.92      1.80 o
   0  10   1       16.24       13.68      2.98 o
   1  10   1       50.34       44.66      5.17 o
   2  10   1     1231.32     1346.04     28.74 o
   3  10   1      368.20      359.10     13.85 o
   4  10   1      110.10      116.49      7.46 o
   5  10   1       62.62       51.13      6.38 o
   6  10   1      157.86      150.21      7.31 o
   7  10   1      126.10      139.83      7.36 o
   8  10   1        5.95        5.00      5.04 o
   9  10   1        1.09       -1.44      5.61 o
  10  10   1        2.13        3.39      5.49 o
  11  10   1        2.50       -2.31      6.35 o
  12  10   1        1.02       15.41      7.99 o
  13  10   1        5.13       29.23      9.37 o
  14  10   1        5.92        4.36      8.49 o
 -14  11   1        4.05        0.88      8.39 o
 -13  11   1        0.19       -1.97      7.79 o
 -12  11   1        9.10        7.67      7.41 o
 -11  11   1        2.73       -2.44      5.39 o
 -10  11   1       27.17       37.77      6.96 o
  -9  11   1        3.82       -4.99      5.16 o
  -8  11   1       68.91       51.49      6.19 o
  -7  11   1      381.15      354.15     10.40 o
  -6  11   1       92.73       93.18      7.08 o
  -5  11   1      133.15      116.03      8.20 o
  -4  11   1       14.11       14.66      4.97 o
  -3  11   1      428.79      432.61     12.54 o
  -2  11   1        5.48        2.51      4.01 o
  -1  11   1       25.79       30.33      8.48 o
   0  11   1      143.96      140.99      6.33 o
   1  11   1        2.51        6.61      3.87 o
   2  11   1        5.76        7.11      4.73 o
   3  11   1      196.15      194.14     10.16 o
   4  11   1      361.57      327.28     11.41 o
   5  11   1      216.61      200.55      9.59 o
   6  11   1      163.17      150.83      8.82 o
   7  11   1      192.02      167.52      9.38 o
   8  11   1       33.09       16.63      7.42 o
   9  11   1       16.43       18.31      5.74 o
  10  11   1        0.97        0.08     10.69 o
  11  11   1        0.03       -2.91      9.38 o
  12  11   1        4.96        0.59      7.78 o
  13  11   1        0.18      -10.99     10.99 o
  14  11   1      115.00      127.14     13.10 o
 -13  12   1        0.09        4.30      7.90 o
 -12  12   1       15.05        3.03      7.68 o
 -11  12   1       54.71       69.23      9.34 o
 -10  12   1       26.08       29.99      7.03 o
  -9  12   1       23.47       27.69      6.76 o
  -8  12   1      240.49      250.13     12.46 o
  -7  12   1       54.38       50.90      7.18 o
  -6  12   1       39.09       47.92      6.19 o
  -5  12   1      596.80      593.36     17.87 o
  -4  12   1      117.50      131.72      9.01 o
  -3  12   1       28.26       25.88      5.63 o
  -2  12   1        0.47       -5.13      5.13 o
  -1  12   1      335.22      281.90     24.29 o
   0  12   1        0.25        2.47      5.08 o
   1  12   1       55.43       48.28      5.78 o
   2  12   1        3.87        0.05      4.99 o
   3  12   1       95.26       93.22      7.18 o
   4  12   1      605.64      597.52     15.62 o
   5  12   1      209.81      219.78     11.84 o
   6  12   1        6.39        2.28      5.16 o
   7  12   1       72.96       59.06      6.96 o
   8  12   1       27.51       23.33      8.61 o
   9  12   1        3.15       -2.73      8.05 o
  10  12   1        8.02        4.03      6.69 o
  11  12   1      102.44      138.78     11.31 o
  12  12   1        7.45       23.32     21.37 o
  13  12   1        2.11       -1.17      9.38 o
 -12  13   1        5.99       -6.01      7.93 o
 -11  13   1        8.22        5.89     12.25 o
 -10  13   1       46.89       42.01     10.46 o
  -9  13   1       17.46       10.63      6.43 o
  -8  13   1      153.54      139.02     10.17 o
  -7  13   1       46.23       46.99     10.47 o
  -6  13   1       22.36       12.40      5.88 o
  -5  13   1        0.24        6.69      5.31 o
  -4  13   1       86.04       80.55     14.47 o
  -3  13   1      220.40      252.33     11.86 o
  -2  13   1        0.59       -5.85      5.85 o
  -1  13   1       27.30       40.20      5.78 o
   0  13   1      432.36      420.50     14.85 o
   1  13   1       11.61        7.05      4.74 o
   2  13   1       12.29        6.09      5.47 o
   3  13   1      471.26      488.46     15.89 o
   4  13   1       45.36       39.78     10.45 o
   5  13   1       25.69       27.54      6.54 o
   6  13   1        0.35        1.63      6.50 o
   7  13   1        0.48       -5.64      5.64 o
   8  13   1        0.46        1.14      6.24 o
   9  13   1      102.41      110.98     10.14 o
  10  13   1        6.68        4.68      7.08 o
  11  13   1        1.46        2.29      7.23 o
  12  13   1        0.23       -8.95     26.36 o
 -11  14   1        1.09       -1.34      7.25 o
 -10  14   1        1.40       -0.08      8.87 o
  -9  14   1        0.15       -2.35      6.55 o
  -8  14   1        0.99        5.83      6.81 o
  -7  14   1        2.10       -0.45      6.27 o
  -6  14   1       19.55       30.96      6.68 o
  -5  14   1      153.22      142.20     10.35 o
  -4  14   1       41.50       37.36      7.04 o
  -3  14   1      172.24      189.50     11.49 o
  -2  14   1        9.49       19.34      5.64 o
  -1  14   1        0.00       -0.42      4.75 o
   0  14   1        8.42        0.58      5.48 o
   1  14   1       27.64       34.77      6.84 o
   2  14   1        0.47        9.31      6.14 o
   3  14   1      107.95      116.96     13.77 o
   4  14   1       72.83       68.71      8.23 o
   5  14   1       11.87        6.21      6.08 o
   6  14   1       11.93       13.40      6.39 o
   7  14   1       58.26       65.26      9.36 o
   8  14   1        1.59        8.32      7.21 o
   9  14   1       35.73       44.63      9.19 o
  10  14   1       16.08       18.05      7.82 o
  11  14   1       11.89       13.25      8.15 o
 -11  15   1        7.16       22.19     14.91 o
 -10  15   1       40.56       34.34      8.85 o
  -9  15   1       56.04       72.12     11.79 o
  -8  15   1        7.51       15.40     10.82 o
  -7  15   1       42.14       53.06      9.06 o
  -6  15   1        1.52        3.29      6.46 o
  -5  15   1        2.27        6.01      6.44 o
  -4  15   1       46.64       56.57      8.02 o
  -3  15   1        4.80        3.04      9.59 o
  -2  15   1      122.15      138.26     10.44 o
  -1  15   1        8.45        7.27      4.85 o
   0  15   1        0.38        1.88      4.99 o
   1  15   1        5.06       10.31      7.64 o
   2  15   1        1.55        4.05      6.01 o
   3  15   1      242.98      202.90     22.16 o
   4  15   1        0.04        2.45      6.11 o
   5  15   1        6.88        4.99      6.41 o
   6  15   1       10.65        4.73      6.41 o
   7  15   1        3.64       10.73      7.92 o
   8  15   1       35.61       68.45     13.14 o
   9  15   1       18.00       27.63      8.97 o
  10  15   1        5.65        7.25     10.86 o
  -9  16   1        9.10       21.38      8.60 o
  -8  16   1        0.21        1.05      7.61 o
  -7  16   1        1.55        3.14      7.53 o
  -6  16   1       17.73        7.87      8.31 o
  -5  16   1        0.04        7.99      6.82 o
  -4  16   1       48.49       65.88     12.57 o
  -3  16   1        0.00        8.35      6.59 o
  -2  16   1      193.33      185.85     15.85 o
  -1  16   1        3.75        5.80      5.33 o
   0  16   1       27.53       35.25      7.79 o
   1  16   1        6.60        1.32      7.73 o
   2  16   1        7.61       13.94      6.97 o
   3  16   1        5.92       11.65     10.30 o
   4  16   1       18.75       24.03      7.48 o
   5  16   1        3.91       -3.42      6.51 o
   6  16   1        0.09       -2.49      6.89 o
   7  16   1        1.64       21.33      8.77 o
   8  16   1        3.46       12.29      8.17 o
   9  16   1        0.14        4.12     10.11 o
  -8  17   1       15.50       10.49      8.54 o
  -7  17   1        0.38        6.22      7.79 o
  -6  17   1        5.35        1.95      7.74 o
  -5  17   1        0.13       -2.19      6.65 o
  -4  17   1       10.56       17.00      8.15 o
  -3  17   1       37.87       54.90      8.93 o
  -2  17   1       14.88       29.41      6.84 o
  -1  17   1       28.74       18.21      7.53 o
   0  17   1        6.58        9.40      7.29 o
   1  17   1        0.05       -6.06      6.06 o
   2  17   1        1.39       -6.86      6.86 o
   3  17   1      133.81      133.30     13.52 o
   4  17   1        3.20       18.04      7.71 o
   5  17   1        1.35        9.84      8.02 o
   6  17   1        0.84       12.52      7.58 o
   7  17   1        0.22        5.56      8.35 o
   8  17   1        0.24       13.99      8.50 o
  -6  18   1        8.86       30.73      9.42 o
  -5  18   1        8.47        6.30      7.42 o
  -4  18   1        1.19       -6.12      7.23 o
  -3  18   1        2.97        3.82      6.56 o
  -2  18   1       33.60       41.22      8.26 o
  -1  18   1       50.00       55.80     12.49 o
   0  18   1       33.40       30.49      9.22 o
   1  18   1       15.61       16.57      8.49 o
   2  18   1        0.93       -1.29      7.60 o
   3  18   1        0.03       10.50      7.90 o
   4  18   1        4.55       15.27      7.98 o
   5  18   1        0.23       -1.90      7.34 o
   6  18   1        4.48       17.58      8.99 o
  -3  19   1        0.07        8.12     10.08 o
  -2  19   1        3.29       10.86      8.85 o
  -1  19   1        0.03       21.92     19.18 o
   0  19   1       98.69       92.04     19.33 o
   1  19   1       17.98       27.67      9.96 o
   2  19   1       29.11       30.01      9.14 o
   3  19   1        1.25        9.55      7.80 o
 -17   0   2        4.08        6.04     11.55 o
 -16   0   2        0.00       12.15     11.20 o
 -15   0   2       15.82       22.13     10.68 o
 -14   0   2       42.74       39.92     11.11 o
 -13   0   2      301.34      338.78     40.93 o
 -12   0   2      173.12      163.80     18.42 o
 -11   0   2       89.17      107.37      9.70 o
 -10   0   2     1273.85     1359.31     33.55 o
  -9   0   2      338.77      344.75     13.27 o
  -8   0   2      289.27      273.14     10.56 o
  -7   0   2      187.37      177.93      7.64 o
  -6   0   2     6699.05     6602.09    128.82 o
  -1   0   2      518.04      556.21     20.54 o
   0   0   2       99.25       40.56      3.07 o
   1   0   2     2773.41     2752.02     57.07 o
   2   0   2     6221.85     6080.75     99.88 o
   3   0   2      260.61      255.95      8.00 o
   4   0   2      196.08      217.88      7.47 o
   5   0   2     1353.63     1344.23     25.85 o
   6   0   2     1668.17     1603.17     30.81 o
   7   0   2       34.66       45.11      5.92 o
   8   0   2       20.73       40.68      7.36 o
   9   0   2      475.33      514.01     22.98 o
  10   0   2      217.75      204.50     11.70 o
  11   0   2      101.03       97.57      9.89 o
  12   0   2       27.70       29.40      7.98 o
  13   0   2       30.46       13.65      7.73 o
  14   0   2       12.58       10.74      7.94 o
  15   0   2       16.95       10.09     12.94 o
  16   0   2        9.60       -1.71      9.36 o
  17   0   2        2.29       21.01     21.15 o
 -17   1   2        0.67       -0.77      6.99 o
 -16   1   2        3.45        6.35      6.54 o
 -15   1   2        8.02       -3.04      5.61 o
 -14   1   2       30.47       29.33      6.41 o
 -13   1   2      468.77      467.97     14.22 o
 -12   1   2        6.65        9.68      5.36 o
 -11   1   2        3.02        7.28      5.40 o
 -10   1   2      480.11      485.99     14.66 o
  -9   1   2       11.80        5.26      2.82 o
  -8   1   2     2023.43     1844.07    141.78 o
  -7   1   2       20.49       14.70      4.21 o
  -6   1   2       39.69       38.61      3.58 o
  -5   1   2       62.94       57.09      6.98 o
  -4   1   2     1105.64     1086.26     19.16 o
  -3   1   2     1454.70     1499.63     24.96 o
  -2   1   2     2498.17     2398.65     47.20 o
  -1   1   2    11082.42    10242.68    167.41 o
   0   1   2      430.38      407.67      9.52 o
   1   1   2    12641.87    11986.98    149.74 o
   2   1   2     5309.70     5055.40     58.94 o
   3   1   2      110.22      126.33      3.23 o
   4   1   2     5891.49     5695.06     67.05 o
   5   1   2      138.14      128.33      3.79 o
   6   1   2     1500.16     1554.43     21.23 o
   7   1   2        3.19        0.01      2.78 o
   8   1   2     1374.65     1416.82     22.16 o
   9   1   2       98.33      110.18      6.44 o
  10   1   2        5.53        2.23      4.50 o
  11   1   2        7.25        8.85      4.60 o
  12   1   2      137.91      125.00      7.65 o
  13   1   2       16.74       14.73      5.53 o
  14   1   2        0.22       -3.26      5.37 o
  15   1   2        1.01        6.98      6.70 o
  16   1   2       10.13        5.46      7.13 o
 -17   2   2        2.72       -6.01      6.79 o
 -16   2   2        1.62        5.13      6.81 o
 -15   2   2        1.82        0.68      5.89 o
 -14   2   2       27.46       43.38      6.69 o
 -13   2   2       18.69       27.26      7.48 o
 -12   2   2      336.87      325.90     12.45 o
 -11   2   2        9.76        3.71      4.94 o
 -10   2   2      151.85      138.99      8.76 o
  -9   2   2      112.66      119.98      9.85 o
  -8   2   2       29.72       26.02      6.15 o
  -7   2   2      141.28      107.28      5.85 o
  -6   2   2       82.40       96.88      6.23 o
  -5   2   2       30.52       20.35      1.74 o
  -4   2   2      552.12      553.65     14.54 o
  -3   2   2     4067.62     4003.75     64.79 o
  -2   2   2     7184.69     7322.23    120.15 o
  -1   2   2     5783.55     5685.67    116.36 o
   0   2   2       31.65       39.19      2.26 o
   1   2   2     8803.36     8531.43     98.07 o
   2   2   2    12827.25    12453.52    179.02 o
   3   2   2      539.80      258.96     11.08 o
   5   2   2      847.52      825.53     36.02 o
   6   2   2      795.74      895.49     13.63 o
   7   2   2     1121.93     1149.30     15.36 o
   8   2   2      115.07      119.98      8.14 o
   9   2   2      114.31      132.97      6.37 o
  10   2   2       10.87       11.92      4.67 o
  11   2   2      175.82      178.99      9.27 o
  12   2   2       18.24       22.67      5.97 o
  13   2   2        2.05       -0.28      5.57 o
  14   2   2      172.91      161.23     10.48 o
  15   2   2        7.93        1.69      6.65 o
  16   2   2        1.73       -6.68      6.68 o
 -17   3   2        5.26        6.99     10.16 o
 -16   3   2        2.20        0.96      6.50 o
 -15   3   2       39.46       50.88      7.68 o
 -14   3   2       50.20       49.40      7.52 o
 -13   3   2        1.36        0.98      5.46 o
 -12   3   2        0.87        3.59      5.03 o
 -11   3   2      215.74      209.15      9.85 o
 -10   3   2      727.02      722.49     17.29 o
  -9   3   2      326.46      343.21     11.78 o
  -8   3   2      238.17      228.85      7.86 o
  -7   3   2       45.05       57.49      3.94 o
  -6   3   2      188.77      212.76      5.10 o
  -5   3   2     2982.97     3179.34     63.30 o
  -4   3   2      486.60      497.61     14.36 o
  -3   3   2      517.00      450.94     11.52 o
  -2   3   2    74100.67    68805.98   1603.60 o
  -1   3   2      969.16      893.37     14.50 o
   0   3   2     1853.21     1923.93     25.39 o
   1   3   2     4703.16     4525.30     57.07 o
   2   3   2    29346.54    28141.83    356.49 o
   3   3   2     9650.36     9377.22    182.52 o
   4   3   2      625.22      656.81     12.95 o
   5   3   2        3.09        2.37      1.30 o
   6   3   2      486.56      483.42     19.80 o
   7   3   2       42.75       39.41      3.81 o
   8   3   2      128.90      112.50      6.93 o
   9   3   2       11.47        5.34      4.64 o
  10   3   2      616.45      590.68     14.84 o
  11   3   2       21.09       12.95      5.48 o
  12   3   2       77.28       74.65      7.43 o
  13   3   2        1.87        6.02      7.76 o
  14   3   2        0.11       -1.33      5.84 o
  15   3   2        0.60        3.02      6.68 o
  16   3   2        0.07        2.02      7.12 o
 -17   4   2        0.85        5.72      7.28 o
 -16   4   2       27.11       31.09      7.70 o
 -15   4   2        3.11       -2.73      6.04 o
 -14   4   2        6.87       -4.72      8.48 o
 -13   4   2        2.37        2.97      6.57 o
 -12   4   2        0.38       -2.74      4.99 o
 -11   4   2        0.82        2.46      4.83 o
 -10   4   2      359.97      328.87     11.58 o
  -9   4   2       37.51       61.55      6.07 o
  -8   4   2       28.41       27.75      2.87 o
  -7   4   2     2618.89     2616.63     32.55 o
  -6   4   2       26.37       33.50      2.37 o
  -5   4   2      694.88      823.94     17.28 o
  -4   4   2     1855.78     1880.66     28.93 o
  -3   4   2       16.00        4.48      2.38 o
  -2   4   2    29023.55    28154.84    358.32 o
  -1   4   2       79.61       81.33      3.06 o
   0   4   2      324.71      324.93      6.87 o
   1   4   2      638.98      681.05     14.00 o
   2   4   2     1476.07     1546.05     24.24 o
   3   4   2      115.34      124.83      8.07 o
   4   4   2      219.54      232.23      6.29 o
   5   4   2     1643.06     1836.95     26.52 o
   6   4   2     1019.20     1068.98     21.15 o
   7   4   2       76.97       88.62      5.58 o
   8   4   2       65.61       73.29      6.03 o
   9   4   2        0.69        0.19      3.66 o
  10   4   2      383.66      349.56     13.11 o
  11   4   2      208.97      208.57     10.01 o
  12   4   2        0.11       -4.35      5.17 o
  13   4   2       22.41       26.68      6.74 o
  14   4   2        0.20        8.77      6.22 o
  15   4   2        1.59       -6.61      8.95 o
  16   4   2        0.96        7.67      7.35 o
 -16   5   2        0.40        5.93      8.99 o
 -15   5   2        0.90        7.72      6.06 o
 -14   5   2        0.80        7.30      6.24 o
 -13   5   2        7.86        1.45      5.52 o
 -12   5   2       63.00       59.27      7.18 o
 -11   5   2       60.31       67.29      6.81 o
 -10   5   2      101.86      106.25      7.62 o
  -9   5   2      994.47      982.72     24.40 o
  -8   5   2       19.03       14.80      3.00 o
  -7   5   2      129.86      151.26      4.59 o
  -6   5   2        6.80        7.04      3.30 o
  -5   5   2     2728.60     2651.11     48.38 o
  -4   5   2     4005.58     3973.16     56.53 o
  -3   5   2      622.24      718.30     10.36 o
  -2   5   2     1227.79     1265.05     14.89 o
  -1   5   2       75.90      102.30      6.48 o
   0   5   2       10.01        8.44      3.30 o
   2   5   2       56.82       14.10      4.64 o
   4   5   2      264.85      266.43     12.49 o
   5   5   2      731.05      821.41     14.18 o
   6   5   2        0.43       -0.39      2.75 o
   7   5   2      137.68      152.60     11.74 o
   8   5   2        1.02       -1.50      1.89 o
   9   5   2      428.64      424.30     10.59 o
  10   5   2       15.18       15.56      5.04 o
  11   5   2      181.17      170.90      9.40 o
  12   5   2        5.98        9.83      5.54 o
  13   5   2        0.77       -3.63      7.56 o
  14   5   2        0.62       -3.60      6.12 o
  15   5   2        2.86        8.23      7.83 o
  16   5   2        0.01        4.81     13.39 o
 -16   6   2        1.71        1.19      8.69 o
 -15   6   2        9.09       18.38      6.95 o
 -14   6   2       69.32       66.21      8.40 o
 -13   6   2        0.18       -1.38      7.56 o
 -12   6   2       40.39       34.72     10.79 o
 -11   6   2      126.98      120.76      8.32 o
 -10   6   2        2.69        2.44      4.70 o
  -9   6   2      842.23      844.94     15.84 o
  -8   6   2        2.01       -2.66      2.66 o
  -7   6   2      122.83      104.55      4.24 o
  -6   6   2       26.09       29.66      4.23 o
  -5   6   2      630.66      716.57     15.42 o
  -4   6   2     3600.41     3560.38     53.88 o
  -3   6   2      243.46      192.82      8.48 o
  -2   6   2        0.25        2.98      2.06 o
  -1   6   2      680.33      624.63     11.79 o
   0   6   2       15.13       22.14      2.53 o
   1   6   2      169.36      201.47      5.03 o
   2   6   2       84.46       98.62      5.86 o
   3   6   2       77.01       90.15      5.09 o
   4   6   2     2116.82     2426.19     30.79 o
   5   6   2      196.43      157.06      5.65 o
   6   6   2       29.10       22.16      3.96 o
   7   6   2       86.41       82.37      5.50 o
   8   6   2      192.38      214.34      8.31 o
   9   6   2       30.13       27.41      4.07 o
  10   6   2       11.73       13.75      4.30 o
  11   6   2       10.53        4.04      5.34 o
  12   6   2        0.55        3.84      6.04 o
  13   6   2       34.39       25.10      8.76 o
  14   6   2       28.79       19.80      8.73 o
  15   6   2       36.57       30.03     10.74 o
  16   6   2       17.07       13.02      9.84 o
 -16   7   2       21.01       22.18     17.16 o
 -15   7   2        2.20       -1.16      8.14 o
 -14   7   2        4.91        4.83      7.42 o
 -13   7   2       14.57       14.26      7.25 o
 -12   7   2        4.25        8.21      5.43 o
 -11   7   2      242.97      211.58     10.29 o
 -10   7   2       19.48       20.43      5.18 o
  -9   7   2       17.64       19.20      4.87 o
  -8   7   2       13.62       12.62      3.42 o
  -7   7   2     1372.82     1375.91     18.08 o
  -6   7   2        6.42        3.24      4.02 o
  -5   7   2     2450.99     2368.83     41.77 o
  -4   7   2      498.91      578.89      9.86 o
  -3   7   2     1379.66     1423.50     17.23 o
  -2   7   2       81.22       95.80      3.23 o
  -1   7   2     2660.63     2773.98     37.72 o
   0   7   2      121.45      113.72      4.33 o
   1   7   2      482.63      462.75      8.06 o
   2   7   2      141.08      159.81      7.89 o
   3   7   2     1273.96     1221.93     18.48 o
   4   7   2      217.87      215.78      9.07 o
   5   7   2      153.24      153.56      8.15 o
   6   7   2       26.23       25.56      4.25 o
   7   7   2       22.86       21.14      4.38 o
   8   7   2       68.04       61.89      5.93 o
   9   7   2        0.70       -2.21      4.29 o
  10   7   2        1.01        3.59      3.92 o
  11   7   2        0.32        8.93      6.73 o
  12   7   2       14.30        3.05      6.80 o
  13   7   2        4.54        4.98      7.44 o
  14   7   2        0.04       -7.17      7.17 o
  15   7   2       15.86        2.39      8.69 o
 -15   8   2        0.02        4.63      8.42 o
 -14   8   2        1.12        2.44      7.83 o
 -13   8   2       18.98       25.49      7.78 o
 -12   8   2       20.55       21.76      9.60 o
 -11   8   2        4.02        7.96      6.10 o
 -10   8   2       11.63        2.05      5.41 o
  -9   8   2      930.62      905.34     18.86 o
  -8   8   2       53.36       63.03      5.60 o
  -7   8   2      468.32      473.53      8.92 o
  -6   8   2       63.14       66.49      3.67 o
  -5   8   2        0.47        7.56      2.52 o
  -4   8   2       89.97      108.08      4.09 o
  -3   8   2     1673.43     1596.62     21.27 o
  -2   8   2       66.59       58.87      3.43 o
  -1   8   2       84.12       76.13      6.83 o
   0   8   2      144.75      152.30      4.83 o
   1   8   2      255.96      258.19      6.80 o
   2   8   2     1463.16     1442.22     29.01 o
   3   8   2       53.58       81.45      5.58 o
   4   8   2     1477.02     1439.52     25.53 o
   5   8   2       88.22       94.96      5.86 o
   6   8   2      794.20      759.66     17.12 o
   7   8   2        0.06        4.71      4.53 o
   8   8   2        4.93       14.11      5.19 o
   9   8   2       17.26       20.01      5.55 o
  10   8   2       13.13       10.55      5.33 o
  11   8   2        0.08        0.49      6.52 o
  12   8   2        7.76        6.04      7.22 o
  13   8   2        6.99        9.42      8.24 o
  14   8   2        0.08        6.90      8.49 o
  15   8   2        1.49       -2.04      8.57 o
 -15   9   2       25.65       30.30     11.34 o
 -14   9   2        1.46       -6.86     12.68 o
 -13   9   2        5.43       -2.29      6.86 o
 -12   9   2       44.92       29.14      7.61 o
 -11   9   2       17.41       23.71      6.46 o
 -10   9   2       10.74        3.78      4.47 o
  -9   9   2        9.87       13.04      4.64 o
  -8   9   2        0.04       -3.94      3.94 o
  -7   9   2       54.85       52.97      4.23 o
  -6   9   2     4645.22     4432.18     53.81 o
  -5   9   2      402.25      382.66      8.26 o
  -4   9   2      689.96      710.16     11.69 o
  -3   9   2      110.84      113.53      4.94 o
  -2   9   2      141.49      140.84      8.22 o
  -1   9   2      360.92      226.78     13.15 o
   0   9   2      127.27      134.54      7.59 o
   1   9   2      989.34      982.46     14.40 o
   2   9   2      380.22      374.11     12.64 o
   3   9   2      178.38      173.10     14.67 o
   4   9   2      209.15      215.30     11.38 o
   5   9   2        6.40       -0.02      4.04 o
   6   9   2      660.51      683.29     21.48 o
   7   9   2      361.27      330.93     10.28 o
   8   9   2      110.44      114.42     11.23 o
   9   9   2        0.22        4.91      5.44 o
  10   9   2        5.47        9.14      8.50 o
  11   9   2        0.47       -3.62      5.57 o
  12   9   2        6.91        3.17      7.71 o
  13   9   2       17.58       14.27      8.52 o
  14   9   2       22.27       17.48      9.45 o
  15   9   2        5.08        8.14     15.40 o
 -14  10   2        1.16       -5.80      7.44 o
 -13  10   2        0.02       -6.70      6.70 o
 -12  10   2        0.00        0.90      6.41 o
 -11  10   2       21.92       33.49      8.21 o
 -10  10   2        7.18        7.97      6.33 o
  -9  10   2        5.38       -4.57      4.57 o
  -8  10   2      556.67      504.73     13.25 o
  -7  10   2        0.45       -0.77      5.19 o
  -6  10   2      164.06      187.15      7.57 o
  -5  10   2       48.93       58.57      5.24 o
  -4  10   2      560.32      580.23     14.00 o
  -3  10   2       43.87       54.61      4.41 o
  -2  10   2       10.45        9.35      6.57 o
  -1  10   2        0.41        2.59      1.95 o
   0  10   2      615.77      571.95     10.57 o
   1  10   2        8.68       15.31      3.86 o
   2  10   2     1782.60     1799.13     36.04 o
   3  10   2        0.82        1.23      2.23 o
   4  10   2      533.89      524.28     14.10 o
   5  10   2      351.19      342.62     12.86 o
   6  10   2     1272.57     1204.14     24.29 o
   7  10   2       72.17       79.02      6.12 o
   8  10   2       10.61        2.12      5.21 o
   9  10   2        7.35        5.92      5.39 o
  10  10   2        1.74        2.70      5.66 o
  11  10   2       56.18       77.70      8.02 o
  12  10   2        1.31      -10.73     12.18 o
  13  10   2       11.96       29.64      9.69 o
  14  10   2        5.46       -0.91      9.63 o
 -14  11   2        0.06       -8.25      8.25 o
 -13  11   2       11.93       10.59      8.10 o
 -12  11   2       59.08       68.40      9.19 o
 -11  11   2        7.34       -3.47      5.13 o
 -10  11   2        0.95        4.23      6.86 o
  -9  11   2        1.07       -4.57      4.57 o
  -8  11   2      189.49      178.47      8.59 o
  -7  11   2       53.02       49.05      5.57 o
  -6  11   2      278.44      273.38     10.33 o
  -5  11   2      457.63      427.90     12.56 o
  -4  11   2        5.58        7.60      4.82 o
  -3  11   2      111.61      103.70      6.46 o
  -2  11   2       13.16       14.40      4.72 o
  -1  11   2        0.61       -2.39      3.73 o
   0  11   2        9.05        1.58      3.63 o
   1  11   2       19.25       20.52      4.43 o
   2  11   2        0.91        6.09      4.67 o
   3  11   2       14.96        8.22      5.04 o
   4  11   2      121.23      127.89      7.99 o
   5  11   2      676.28      645.04     16.39 o
   6  11   2        4.24        2.87      4.98 o
   7  11   2      304.15      259.26     11.11 o
   8  11   2       10.74        9.96      7.39 o
   9  11   2        3.16       13.88      6.45 o
  10  11   2       31.67       25.46      6.51 o
  11  11   2        0.05       -5.44      5.73 o
  12  11   2       28.48        6.13      8.45 o
  13  11   2        7.22        2.50      8.79 o
 -13  12   2        8.52        4.58      7.89 o
 -12  12   2       46.73       67.10      9.37 o
 -11  12   2        1.20        6.20      6.02 o
 -10  12   2        0.46       -5.23      5.23 o
  -9  12   2       20.79       15.11      6.03 o
  -8  12   2      540.09      489.50     16.10 o
  -7  12   2        7.20        6.47      5.55 o
  -6  12   2       61.23       55.94      6.32 o
  -5  12   2      319.78      314.88     16.45 o
  -4  12   2       97.17       83.28      7.72 o
  -3  12   2        0.81       -0.78      4.32 o
  -2  12   2        9.42       19.28      4.96 o
  -1  12   2        0.23        1.60      5.04 o
   0  12   2      134.80      137.47      7.79 o
   1  12   2        1.65        3.56      5.12 o
   2  12   2        7.15        6.26      4.63 o
   3  12   2       26.16       21.60      5.41 o
   4  12   2      354.38      352.16     12.18 o
   5  12   2      149.83      144.56     10.06 o
   6  12   2       59.21       48.00      6.65 o
   7  12   2        3.19        2.71      5.55 o
   8  12   2       74.28       65.25      8.35 o
   9  12   2        8.66        7.06     10.13 o
  10  12   2       29.05       23.23      7.57 o
  11  12   2        4.14        6.65      7.67 o
  12  12   2        0.18       -8.34      8.34 o
  13  12   2        7.78       -2.23     17.26 o
 -13  13   2       33.03       11.97     25.43 o
 -12  13   2       11.08       11.43     20.31 o
 -11  13   2        2.51       -5.23     19.29 o
 -10  13   2        6.61        8.53      9.01 o
  -9  13   2      118.17      103.34     10.22 o
  -8  13   2       83.22       90.16      9.19 o
  -7  13   2        0.01        6.61      9.35 o
  -6  13   2       16.53       29.38      7.68 o
  -5  13   2        0.17       -1.95      6.93 o
  -4  13   2        3.11       -5.83      5.83 o
  -3  13   2      310.68      331.39     16.04 o
  -2  13   2       59.41       44.84      6.04 o
  -1  13   2       84.77       76.22      6.55 o
   0  13   2      584.48      565.85     18.31 o
   1  13   2       16.34        5.35      5.44 o
   2  13   2       18.27       18.47      5.95 o
   3  13   2       28.89       34.54      6.66 o
   4  13   2       72.02       94.06      7.88 o
   5  13   2       35.42       37.69      6.49 o
   6  13   2        6.29        3.37      5.50 o
   7  13   2       19.27       20.31      6.21 o
   8  13   2       43.63       43.72      9.89 o
   9  13   2       53.73       51.93      8.98 o
  10  13   2       37.20       36.40      8.73 o
  11  13   2       17.39        5.67      9.67 o
  12  13   2        9.73       -2.56     20.23 o
 -12  14   2       11.04        9.55      9.93 o
 -11  14   2        0.40       -6.70      6.75 o
 -10  14   2        1.29       11.67      7.46 o
  -9  14   2       22.46       25.94      7.42 o
  -8  14   2        1.94        4.92      6.12 o
  -7  14   2      192.21      196.16     12.82 o
  -6  14   2        1.39       -5.46      5.46 o
  -5  14   2      208.91      193.87     11.43 o
  -4  14   2       23.78       22.69      6.49 o
  -3  14   2      322.22      355.54     15.85 o
  -2  14   2       25.99       16.71      6.86 o
  -1  14   2       30.29       31.00      6.06 o
   0  14   2        2.32        1.93      4.90 o
   1  14   2        6.60       -2.08      6.79 o
   2  14   2      153.23      146.02     10.82 o
   3  14   2      122.12      101.76      9.26 o
   4  14   2        0.46       -5.77      8.45 o
   5  14   2       14.67       20.17      8.50 o
   6  14   2       28.31       28.44      6.91 o
   7  14   2        0.44        7.73      7.16 o
   8  14   2       14.58        2.55     13.83 o
   9  14   2        0.01       -5.06      7.12 o
  10  14   2       11.90       15.78      8.52 o
  11  14   2        1.15        9.02     14.92 o
 -11  15   2       16.06       19.67      8.49 o
 -10  15   2       14.56       29.60     11.21 o
  -9  15   2        0.57        6.56     12.38 o
  -8  15   2        8.12        7.82      7.18 o
  -7  15   2       17.05       22.53      7.71 o
  -6  15   2        0.62       -2.60      7.53 o
  -5  15   2       19.09        9.75      6.32 o
  -4  15   2        1.97       11.72      6.18 o
  -3  15   2      114.31       90.91      9.24 o
  -2  15   2      123.02      114.77      9.34 o
  -1  15   2        0.03        8.93      4.89 o
   0  15   2       17.30       23.36      8.21 o
   1  15   2       22.14       23.21      8.63 o
   2  15   2       89.99       77.77      8.77 o
   3  15   2        2.37        3.75      6.42 o
   4  15   2        2.17       15.73      6.57 o
   5  15   2       25.95       17.01      6.82 o
   6  15   2        1.18       -3.07      6.11 o
   7  15   2        1.16       11.08     12.34 o
   8  15   2       34.34       29.91      9.86 o
   9  15   2        8.59       11.03      8.09 o
  10  15   2        4.12       14.61      8.73 o
  -9  16   2        2.29       15.40      7.99 o
  -8  16   2        1.83        2.56      9.32 o
  -7  16   2        9.73       13.26     17.00 o
  -6  16   2        1.64        9.92      7.56 o
  -5  16   2       55.21       72.68      9.05 o
  -4  16   2        2.03       -5.53      6.10 o
  -3  16   2       37.64       39.13      7.82 o
  -2  16   2       15.03       18.99      7.26 o
  -1  16   2       13.29        9.95      5.37 o
   0  16   2        0.59       -5.80      7.18 o
   1  16   2        8.41       -0.58      7.85 o
   2  16   2        0.12       -2.37      9.96 o
   3  16   2        1.51       -1.03      6.54 o
   4  16   2        0.00       -2.27      6.55 o
   5  16   2      132.15      157.03     12.10 o
   6  16   2       14.81       28.27      7.81 o
   7  16   2        1.00        4.90      8.04 o
   8  16   2        0.45        3.87      8.21 o
   9  16   2        5.97        2.65      8.51 o
  -8  17   2        1.91        9.22      8.00 o
  -7  17   2        4.52       13.91      8.01 o
  -6  17   2        0.01        0.41      7.97 o
  -5  17   2        0.52       -1.29      6.99 o
  -4  17   2        1.12        3.10      7.15 o
  -3  17   2        0.13        3.70      6.16 o
  -2  17   2        7.51       18.64      6.57 o
  -1  17   2       52.15       54.00      8.09 o
   0  17   2       95.85      104.82     11.01 o
   1  17   2       67.90       64.53     11.77 o
   2  17   2        0.37        6.31      7.07 o
   3  17   2       29.69       47.22      9.16 o
   4  17   2        0.02        3.45      7.30 o
   5  17   2       25.47       22.92     15.68 o
   6  17   2        1.93       14.62      7.47 o
   7  17   2        1.19       -3.25      8.13 o
  -6  18   2        3.28       19.04      8.65 o
  -5  18   2       12.81       16.33      8.01 o
  -4  18   2        0.52        5.72      6.44 o
  -3  18   2        0.04       -6.17      6.17 o
  -2  18   2        0.24       -6.67      7.56 o
  -1  18   2        1.80        4.44      8.12 o
   0  18   2        6.28        6.46      8.09 o
   1  18   2       68.12       78.44     10.79 o
   2  18   2        1.24        5.86      7.98 o
   3  18   2        0.29       14.33      7.99 o
   4  18   2        5.69       -1.94      9.98 o
   5  18   2       13.05       16.45      8.41 o
   6  18   2        1.05        6.34     13.91 o
  -3  19   2       13.55        7.66      8.48 o
  -2  19   2       21.36       18.83      8.93 o
  -1  19   2       30.29       39.79     12.65 o
   0  19   2       58.29       86.57     11.84 o
   1  19   2       32.73       24.92      9.39 o
   2  19   2        1.88       -5.46      7.88 o
 -17   1   3        0.01       -5.85     11.19 o
 -16   1   3       12.52       22.24      8.44 o
 -15   1   3        0.65       -4.58      6.25 o
 -14   1   3       12.90       23.97      6.22 o
 -13   1   3       98.62       91.93      8.18 o
 -12   1   3      145.80      154.75     10.12 o
 -11   1   3       88.82      110.61     11.27 o
 -10   1   3       95.81      106.26      7.80 o
  -9   1   3        1.00        0.81      2.36 o
  -8   1   3      457.25      488.14     15.52 o
  -7   1   3      864.53      793.47     16.48 o
  -6   1   3     1277.50     1264.45     23.16 o
  -5   1   3       99.35      100.98      5.22 o
  -4   1   3     1864.63     1730.85    119.40 o
  -3   1   3       71.19       64.39      3.14 o
  -2   1   3    15362.91    15193.52    212.07 o
  -1   1   3     7426.77     7514.79    122.74 o
   0   1   3    20357.97    17294.87    971.17 o
   1   1   3     4010.61     3910.36     45.89 o
   2   1   3     2689.98     2750.53     36.43 o
   3   1   3     4249.72     4129.53     42.15 o
   4   1   3     1230.86     1250.08     16.85 o
   5   1   3     1195.36     1265.88     16.03 o
   6   1   3      463.52      539.12      9.92 o
   7   1   3      483.74      516.26     10.52 o
   8   1   3      166.34      149.70      6.42 o
   9   1   3       37.69       23.65      4.81 o
  10   1   3      461.98      459.09     11.86 o
  11   1   3      107.17      103.15      6.92 o
  12   1   3      148.93      140.79      8.03 o
  13   1   3      136.95      139.42      8.43 o
  14   1   3        8.18        2.68      5.57 o
  15   1   3        0.44       -5.66      5.66 o
  16   1   3        0.79       -5.72      6.56 o
 -17   2   3        0.00        1.63      6.85 o
 -16   2   3        0.46        6.13      6.69 o
 -15   2   3       13.59       18.51      6.56 o
 -14   2   3       20.52       17.71      6.45 o
 -13   2   3      302.76      328.52     13.04 o
 -12   2   3      272.06      262.13     11.10 o
 -11   2   3     1169.50     1221.10     27.11 o
 -10   2   3       22.04       13.89      5.59 o
  -9   2   3      375.38      351.58     18.54 o
  -8   2   3       81.10       60.46      5.53 o
  -7   2   3       34.51       17.95      3.00 o
  -6   2   3     1855.94     1898.61     28.52 o
  -5   2   3      144.80      163.71      4.45 o
  -4   2   3      346.93      349.41      8.13 o
  -3   2   3      181.82      137.53      4.86 o
  -2   2   3    15201.58    14392.02    235.35 o
  -1   2   3     5340.18     5188.95    105.42 o
   0   2   3      421.72      431.28      7.99 o
   1   2   3     1521.70     1511.25     15.99 o
   2   2   3     1349.37     1226.98     15.55 o
   3   2   3      165.67      102.57      6.81 o
   4   2   3      120.67      108.18      4.67 o
   5   2   3     1690.76     1865.45     22.26 o
   6   2   3     1360.30     1345.24     17.38 o
   7   2   3       25.51       14.87      3.38 o
   8   2   3       19.98       28.35      4.40 o
   9   2   3        3.14        2.74      4.28 o
  10   2   3      192.74      174.28      7.87 o
  11   2   3        0.03       -2.31      4.34 o
  12   2   3       12.81       14.24      5.17 o
  13   2   3       73.43       75.52      8.01 o
  14   2   3       69.04       66.41      8.17 o
  15   2   3        1.67       -6.30      6.30 o
  16   2   3       10.66        7.37      8.07 o
 -17   3   3        1.23       19.53      7.88 o
 -16   3   3        0.73       13.67      6.95 o
 -15   3   3        0.91       -4.66      5.62 o
 -14   3   3        6.61        8.56      6.69 o
 -13   3   3        1.35        1.55      5.41 o
 -12   3   3        0.97       -1.32      4.89 o
 -11   3   3      132.09      119.40      8.16 o
 -10   3   3      333.33      331.42     15.47 o
  -9   3   3      456.67      452.48     13.56 o
  -8   3   3      188.94      177.17     10.11 o
  -7   3   3      579.56      575.56     13.33 o
  -6   3   3      122.40      113.56      3.59 o
  -5   3   3     2996.11     3120.07     52.31 o
  -4   3   3       71.34       70.13     12.61 o
  -3   3   3     8087.56     8228.84    116.58 o
  -1   3   3     6678.56     6443.49     80.74 o
   0   3   3        1.05        0.15      0.95 o
   1   3   3       37.32       49.14      3.24 o
   2   3   3      807.14      786.17     10.83 o
   4   3   3      218.45      244.62      4.89 o
   5   3   3      385.71      431.84      7.83 o
   6   3   3      932.04      973.12     12.34 o
   7   3   3      288.88      309.62      9.69 o
   8   3   3      161.77      165.02      6.08 o
   9   3   3       17.32       11.77      4.42 o
  10   3   3       18.20       15.49      5.42 o
  11   3   3        3.93        6.37      5.40 o
  12   3   3       13.60       16.94      5.93 o
  13   3   3        1.38       -5.60      5.60 o
  14   3   3        1.14        1.27      5.96 o
  15   3   3       11.24       11.74      7.17 o
  16   3   3        8.21       -0.35      7.13 o
 -17   4   3        3.64        5.44      7.03 o
 -16   4   3       19.61       21.26      7.24 o
 -15   4   3        0.20       -7.00      7.00 o
 -14   4   3        0.06        0.35      5.81 o
 -13   4   3       51.17       64.01      7.56 o
 -12   4   3       22.57       42.06      6.48 o
 -11   4   3      114.10      114.63      7.93 o
 -10   4   3       42.96       35.94      5.83 o
  -9   4   3      208.69      179.88      8.96 o
  -8   4   3       11.07       11.50      3.12 o
  -7   4   3      303.06      334.28      6.85 o
  -6   4   3      939.79      987.82     20.16 o
  -5   4   3       46.45       41.17      8.93 o
  -4   4   3       39.36       48.33      3.65 o
  -3   4   3     1501.43     1374.92     22.63 o
  -2   4   3        1.26        2.97      1.88 o
  -1   4   3      397.62      408.76      7.19 o
   0   4   3      860.18      979.43     15.72 o
   1   4   3      174.93      140.90      8.73 o
   2   4   3      382.90      331.09      5.99 o
   3   4   3      436.06      467.82     10.28 o
   4   4   3       61.34       87.33      4.10 o
   5   4   3      206.68      224.50      6.60 o
   6   4   3        0.49       -1.74      1.74 o
   7   4   3        0.34        0.04      1.77 o
   8   4   3      338.79      349.34     11.10 o
   9   4   3      311.75      304.17      8.89 o
  10   4   3      226.58      199.69      9.48 o
  11   4   3        4.10        3.64      5.18 o
  12   4   3       70.09       72.25      7.60 o
  13   4   3        0.39        1.98      5.67 o
  14   4   3       22.66       18.40      6.95 o
  15   4   3       49.15       52.17      8.38 o
  16   4   3       17.37        2.61      8.40 o
 -16   5   3       77.15       80.64      9.21 o
 -15   5   3       13.01       14.03      7.06 o
 -14   5   3        0.04       -3.61      9.92 o
 -13   5   3        0.02       -4.91      7.03 o
 -12   5   3        6.66        9.48      5.51 o
 -11   5   3       11.03       11.63      5.16 o
 -10   5   3      154.04      154.33      8.55 o
  -9   5   3      190.39      179.55      8.43 o
  -8   5   3      254.60      262.23      6.83 o
  -7   5   3       15.01       13.47      2.58 o
  -6   5   3      279.61      296.02      8.45 o
  -5   5   3        7.87        7.03      2.65 o
  -4   5   3     2454.71     2508.82     37.95 o
  -3   5   3     1402.51     1401.72     17.57 o
  -2   5   3      438.89      442.47      7.81 o
  -1   5   3     2475.19     2509.00     33.47 o
   0   5   3       32.18       33.43      4.52 o
   1   5   3        0.10       -1.83      1.83 o
   2   5   3      204.22      197.04      7.49 o
   3   5   3       61.45       49.69      3.74 o
   4   5   3      801.63      817.59     21.98 o
   5   5   3       14.69       13.29      3.91 o
   6   5   3       85.10       89.37      5.66 o
   7   5   3        4.02       -0.18      2.57 o
   8   5   3       61.80       60.42      5.58 o
   9   5   3       94.25       81.34      7.74 o
  10   5   3       80.04       63.89      6.60 o
  11   5   3       96.04      104.68      8.36 o
  12   5   3        7.59       13.87      5.94 o
  13   5   3        9.73        9.09      6.83 o
  14   5   3        8.71       11.57      8.15 o
  15   5   3       10.14       -8.23      8.23 o
  16   5   3       12.13       12.40      9.73 o
 -16   6   3        3.41        9.79     11.41 o
 -15   6   3        4.58        8.64      8.85 o
 -14   6   3        0.26       -5.69      5.69 o
 -13   6   3       12.32        4.19      5.68 o
 -12   6   3        0.11       -0.80      5.55 o
 -11   6   3       11.18       22.67      5.70 o
 -10   6   3       80.12       91.71      7.37 o
  -9   6   3      269.97      252.30      8.26 o
  -8   6   3      148.96      124.21      4.75 o
  -7   6   3       16.19       20.02      4.67 o
  -6   6   3        1.63        5.47      3.44 o
  -5   6   3       27.35       26.41      5.41 o
  -4   6   3     1259.39     1100.15     33.28 o
  -3   6   3     2016.13     2172.95     33.99 o
  -2   6   3      953.74      981.16     13.46 o
  -1   6   3      216.17      213.31      4.68 o
   0   6   3      516.11      328.02     18.13 o
   1   6   3       97.33       96.93      4.11 o
   2   6   3      590.49      616.82     10.48 o
   3   6   3      262.41      296.76      7.05 o
   4   6   3       93.46       99.83      4.95 o
   5   6   3     1131.49     1145.45     15.94 o
   6   6   3      106.24      102.04      6.17 o
   7   6   3        2.48       -0.93      2.27 o
   8   6   3       65.86       68.32      5.62 o
   9   6   3       98.14       94.32      5.39 o
  10   6   3       36.33       52.19      5.19 o
  11   6   3        8.41       10.40      6.27 o
  12   6   3       88.46      110.01      9.61 o
  13   6   3        1.39       -6.90      6.90 o
  14   6   3       42.10       60.76     10.35 o
  15   6   3        0.03        2.65      8.96 o
  16   6   3        0.70       20.04     23.84 o
 -16   7   3        4.25       -0.67      8.23 o
 -15   7   3        0.03       -1.22      7.84 o
 -14   7   3       14.01       20.67     14.39 o
 -13   7   3        4.51        0.34      5.55 o
 -12   7   3        2.22        2.47      5.30 o
 -11   7   3       93.72       92.62      7.53 o
 -10   7   3       74.17       58.88      6.36 o
  -9   7   3        6.84        8.62      7.15 o
  -8   7   3       27.07       32.87      5.08 o
  -7   7   3      636.01      692.33     16.47 o
  -6   7   3       26.20       18.43      4.41 o
  -5   7   3       26.88        9.42      4.51 o
  -4   7   3      572.27      544.35     10.93 o
  -3   7   3     2282.63     2281.87     27.74 o
  -2   7   3      397.08      443.67      7.54 o
  -1   7   3       34.41       28.58      3.36 o
   0   7   3       68.07       44.02      6.90 o
   1   7   3      234.37      230.14      6.25 o
   2   7   3      629.00      634.44     11.51 o
   3   7   3      428.21      426.57     13.45 o
   4   7   3     1983.44     2042.63     29.84 o
   5   7   3       15.99       11.55      3.53 o
   6   7   3        3.62        1.44      2.13 o
   7   7   3        8.16       14.26      4.23 o
   8   7   3      113.51       99.95      8.41 o
   9   7   3       26.21       24.90      5.12 o
  10   7   3        0.48        0.10      4.76 o
  11   7   3       10.09        3.93      6.97 o
  12   7   3        6.29        3.30      8.02 o
  13   7   3       30.06       39.55      9.24 o
  14   7   3        1.59        1.87     13.01 o
  15   7   3        9.07       27.18     10.24 o
 -15   8   3        7.61        9.08      8.15 o
 -14   8   3       39.53       72.93     10.06 o
 -13   8   3       10.04       14.51      6.91 o
 -12   8   3        0.22       11.06      6.06 o
 -11   8   3       10.92        0.97      8.22 o
 -10   8   3        1.29        3.91      4.18 o
  -9   8   3      803.42      778.89     19.74 o
  -8   8   3       55.22       52.57      3.76 o
  -7   8   3     1652.99     1661.82     27.16 o
  -6   8   3       40.25       28.21      5.02 o
  -5   8   3      372.31      436.81     12.65 o
  -4   8   3      328.68      316.24      5.97 o
  -3   8   3      183.04      203.69      5.93 o
  -2   8   3     1582.82     1545.00     20.73 o
  -1   8   3      782.81      804.08     15.36 o
   0   8   3        4.65        0.48      2.00 o
   1   8   3      228.75      211.65      6.62 o
   2   8   3      537.86      543.23     10.52 o
   3   8   3       31.67       33.87      5.70 o
   4   8   3      234.77      235.05      6.99 o
   5   8   3       11.62       11.85      5.30 o
   6   8   3      127.37      118.98      7.74 o
   7   8   3      540.28      489.42     15.45 o
   8   8   3        2.78       -2.56      5.10 o
   9   8   3      883.40      861.74     19.65 o
  10   8   3       20.54       21.13      5.69 o
  11   8   3        7.45       21.01      7.61 o
  12   8   3       53.27       49.56     11.06 o
  13   8   3        9.27       13.06      8.69 o
  14   8   3        0.09       -2.49      8.16 o
  15   8   3       60.76       94.39     12.54 o
 -15   9   3       11.55        3.71      8.33 o
 -14   9   3       22.24        8.61      7.61 o
 -13   9   3        3.13       -2.01      7.18 o
 -12   9   3        1.35        0.42     14.46 o
 -11   9   3        8.12        9.65      5.94 o
 -10   9   3        0.04       -3.15      5.24 o
  -9   9   3        1.06       -3.95      3.95 o
  -8   9   3      167.98      187.67      6.17 o
  -7   9   3      687.34      656.80     14.98 o
  -6   9   3     3748.61     3520.89     43.46 o
  -5   9   3        1.95        0.38      2.61 o
  -4   9   3      391.28      388.69      7.60 o
  -3   9   3      448.44      413.01      7.67 o
  -2   9   3       20.49       21.27      3.10 o
  -1   9   3      228.91      222.58     10.10 o
   0   9   3      220.33      212.10      5.24 o
   1   9   3      183.48      183.48     11.78 o
   2   9   3      403.93      382.07      9.28 o
   3   9   3      131.04      135.39      8.92 o
   4   9   3      346.24      315.68     13.57 o
   5   9   3        2.01        0.86      8.11 o
   6   9   3      208.47      181.17      8.80 o
   7   9   3       67.62       55.57      5.82 o
   8   9   3       26.07       20.94      5.77 o
   9   9   3        6.77        3.23      5.29 o
  10   9   3        3.72       -2.61      8.58 o
  11   9   3        2.03       -4.45      4.45 o
  12   9   3        0.05       -2.32      7.42 o
  13   9   3        0.00       -9.35      9.35 o
  14   9   3        3.28       -8.61      8.61 o
 -15  10   3        3.47      -13.27     13.27 o
 -14  10   3        0.37       -1.33      7.44 o
 -13  10   3       48.01       42.57      8.54 o
 -12  10   3        0.62       17.41      6.63 o
 -11  10   3       24.98       31.78      6.63 o
 -10  10   3        3.41       10.59      6.06 o
  -9  10   3       56.68       67.73      5.95 o
  -8  10   3       48.43       49.04      5.31 o
  -7  10   3      114.82      115.02      7.72 o
  -6  10   3     2710.49     2528.99     32.76 o
  -5  10   3      459.08      475.40      9.65 o
  -4  10   3      178.09      170.50      7.10 o
  -3  10   3       61.91       70.82      5.37 o
  -2  10   3     1340.24     1371.88     21.97 o
  -1  10   3      261.70      261.69     11.12 o
   0  10   3       50.88       58.62      6.89 o
   1  10   3      680.58      640.90     12.84 o
   2  10   3        1.43       -4.22      4.22 o
   3  10   3       40.38       40.33      7.00 o
   4  10   3       99.94       92.28      7.16 o
   5  10   3       97.12       91.17      7.49 o
   6  10   3      262.32      240.59     10.64 o
   7  10   3       88.22       87.75      6.30 o
   8  10   3      121.38      128.28      8.31 o
   9  10   3        5.48        4.17      5.67 o
  10  10   3        2.47       -2.49      5.67 o
  11  10   3       27.87       33.33      6.98 o
  12  10   3       32.79        8.05     15.34 o
  13  10   3        2.82        8.16     10.39 o
  14  10   3        0.02       -0.73     11.00 o
 -14  11   3       39.03       41.50     18.39 o
 -13  11   3        7.37       -2.63      7.07 o
 -12  11   3        0.14       -6.02      6.02 o
 -11  11   3        2.39       -0.20      5.98 o
 -10  11   3        1.49        6.00      5.69 o
  -9  11   3       74.00       63.85      6.02 o
  -8  11   3       13.25        0.59      4.44 o
  -7  11   3       75.08       56.40      5.98 o
  -6  11   3      620.49      599.46     13.00 o
  -5  11   3       50.37       68.08      6.23 o
  -4  11   3      134.37      117.78      7.33 o
  -3  11   3      181.32      171.18      7.39 o
  -2  11   3       11.44        5.69      5.36 o
  -1  11   3       36.08       38.87      4.84 o
   0  11   3        9.26        9.87      4.09 o
   1  11   3      232.99      232.19      8.23 o
   2  11   3       52.96       62.48      6.23 o
   3  11   3       93.98       96.89      7.30 o
   4  11   3      577.14      555.14     18.69 o
   5  11   3       48.17       56.64      6.55 o
   6  11   3        5.61        3.29      7.76 o
   7  11   3      130.59      117.23      8.56 o
   8  11   3        0.23       -5.71      5.71 o
   9  11   3      105.43      107.10     17.58 o
  10  11   3        7.41       15.95      7.05 o
  11  11   3        7.62       10.98      7.11 o
  12  11   3        0.68       -1.01      9.28 o
  13  11   3        2.04       -9.74     19.52 o
 -13  12   3        2.05       -1.86      7.64 o
 -12  12   3        3.26        7.04      6.76 o
 -11  12   3        2.48       -5.74      5.74 o
 -10  12   3        0.48        8.31      5.18 o
  -9  12   3        4.05        3.56      6.12 o
  -8  12   3        3.95        3.26      5.53 o
  -7  12   3      150.73      163.88      9.50 o
  -6  12   3       21.39       32.40      6.49 o
  -5  12   3       33.49       30.76      5.88 o
  -4  12   3      436.80      433.17     14.27 o
  -3  12   3        0.26        2.89      7.76 o
  -2  12   3        7.80        7.31      5.13 o
  -1  12   3      139.72      132.91      7.63 o
   0  12   3       64.20       60.06      6.17 o
   1  12   3      381.20      314.30      9.94 o
   2  12   3       33.38       31.24      5.57 o
   3  12   3        3.13        4.13      4.77 o
   4  12   3        0.00       -1.49      4.89 o
   5  12   3       35.68       33.33      7.71 o
   6  12   3       12.03       13.19      5.68 o
   7  12   3        1.73        2.84      6.50 o
   8  12   3        1.05       -2.01      6.25 o
   9  12   3       52.41       42.12     11.64 o
  10  12   3        2.22        7.13      7.16 o
  11  12   3        0.00        1.15      7.26 o
  12  12   3        3.99       -5.11      9.51 o
  13  12   3        0.68        1.39     27.03 o
 -13  13   3       38.78       41.51     27.06 o
 -12  13   3        7.33        4.14     17.44 o
 -11  13   3       14.04       37.86      7.90 o
 -10  13   3        0.25        7.85      6.56 o
  -9  13   3      108.32      103.19     15.59 o
  -8  13   3        0.34       -2.42      5.71 o
  -7  13   3       17.89       22.16     10.63 o
  -6  13   3        3.99       15.65      5.79 o
  -5  13   3       37.86       36.65      6.43 o
  -4  13   3       33.05       37.25      6.54 o
  -3  13   3        1.74        1.73      4.86 o
  -2  13   3       25.52       20.92      5.19 o
  -1  13   3       23.74       29.96      5.40 o
   0  13   3      100.69       86.37      8.27 o
   1  13   3      110.02      121.29     25.18 o
   2  13   3        6.18       -1.68      5.27 o
   3  13   3       41.17       33.61      5.86 o
   4  13   3       44.70       20.08      5.95 o
   5  13   3        1.86        2.56      5.41 o
   6  13   3       10.62       13.35      5.84 o
   7  13   3        2.14       -5.45      7.76 o
   8  13   3        0.57       -5.85      5.85 o
   9  13   3        9.05       17.05      7.54 o
  10  13   3       17.17        8.95      7.74 o
  11  13   3       11.39       35.76     13.66 o
  12  13   3       29.61       43.09     12.28 o
 -12  14   3       18.36       17.29      9.15 o
 -11  14   3        8.01       16.22      7.37 o
 -10  14   3        7.55        9.36      7.20 o
  -9  14   3       10.65        8.88      9.34 o
  -8  14   3        1.80        8.39     13.79 o
  -7  14   3       87.22       74.28      9.04 o
  -6  14   3       21.30       19.01      6.28 o
  -5  14   3      261.52      249.30     12.28 o
  -4  14   3       11.68       12.52      6.20 o
  -3  14   3       31.43       28.23      6.06 o
  -2  14   3      191.93      162.89      8.33 o
  -1  14   3        0.11       -3.90      4.69 o
   0  14   3       44.51       56.42      7.74 o
   1  14   3       14.95       15.03      7.75 o
   2  14   3       14.05        7.35      5.93 o
   3  14   3       25.61       24.42      7.08 o
   4  14   3        0.09        8.21      6.18 o
   5  14   3       76.88       75.35      8.70 o
   6  14   3       16.97       16.17      6.43 o
   7  14   3        0.82        8.70      8.97 o
   8  14   3       17.97       20.65      7.70 o
   9  14   3        3.09       -0.57      7.44 o
  10  14   3       10.66       12.27     11.92 o
  11  14   3        2.35      -14.23     14.46 o
 -11  15   3       15.96       30.91      8.18 o
 -10  15   3      282.32      276.63     15.26 o
  -9  15   3       16.72       18.06      7.60 o
  -8  15   3        0.56        5.71      7.05 o
  -7  15   3       31.26       54.06      8.88 o
  -6  15   3        0.01        9.40      6.25 o
  -5  15   3       49.97       52.70      7.93 o
  -4  15   3        3.18        5.90      6.04 o
  -3  15   3      159.70      134.42     10.42 o
  -2  15   3       18.30       21.43      5.38 o
  -1  15   3        9.98        5.77      9.34 o
   0  15   3        0.67       -2.93      6.09 o
   1  15   3        2.29       15.39      8.03 o
   2  15   3       31.62       48.00      7.71 o
   3  15   3      141.85      173.11     11.70 o
   4  15   3       18.22        5.26      7.31 o
   5  15   3       79.53       85.44     10.65 o
   6  15   3        0.44       -0.05      6.23 o
   7  15   3       44.33       49.09      9.74 o
   8  15   3        3.70        2.86     10.02 o
   9  15   3        2.80       12.24      8.54 o
  10  15   3        0.15        4.22      8.74 o
  -9  16   3        6.80       14.87     14.83 o
  -8  16   3        0.53       -0.31      7.11 o
  -7  16   3        1.97        8.34      7.40 o
  -6  16   3        6.96        0.95      7.54 o
  -5  16   3       20.63       18.84     14.51 o
  -4  16   3       13.50       20.68      7.01 o
  -3  16   3        1.35        5.88      5.44 o
  -2  16   3      112.91      115.46      8.29 o
  -1  16   3       55.93       66.98      7.98 o
   0  16   3        0.88        6.92      9.44 o
   1  16   3       50.20       39.70     10.17 o
   2  16   3      179.68      187.92     12.81 o
   3  16   3        8.38       13.52      6.92 o
   4  16   3        0.03        7.42      6.75 o
   5  16   3        3.92        8.98      7.35 o
   6  16   3        6.44       -1.30      7.51 o
   7  16   3        4.93        6.03      8.35 o
   8  16   3        4.84       13.44      8.49 o
   9  16   3        3.11       -3.90     12.89 o
  -8  17   3        8.52        9.54      7.78 o
  -7  17   3        8.72       20.59      8.24 o
  -6  17   3        2.36        0.65      7.73 o
  -5  17   3        0.17       14.89      7.54 o
  -4  17   3        3.25        6.76      6.44 o
  -3  17   3       53.43       48.45      7.31 o
  -2  17   3        0.16        8.22     10.81 o
  -1  17   3       73.51       78.18      9.04 o
   0  17   3       13.84       13.08      7.63 o
   1  17   3       80.27      121.95     19.05 o
   2  17   3        0.27       -4.24      7.00 o
   3  17   3       28.21       30.50      8.55 o
   4  17   3        0.45        4.23      7.40 o
   5  17   3        9.29        8.06      7.58 o
   6  17   3       13.69        3.42      7.51 o
   7  17   3        3.56        9.87     11.81 o
  -6  18   3        1.99        8.72      8.39 o
  -5  18   3        0.26       -5.89      5.89 o
  -4  18   3        2.19       -4.34      8.33 o
  -3  18   3        3.04        9.02      8.04 o
  -2  18   3        5.65       14.72      8.43 o
  -1  18   3      101.91      105.09     10.35 o
   0  18   3        0.38       13.26      8.53 o
   1  18   3       31.44       23.01     10.71 o
   2  18   3        8.26       -0.77      9.33 o
   3  18   3        6.68       12.71      8.17 o
   4  18   3        0.17        6.11      7.86 o
   5  18   3        2.61        8.46      8.92 o
  -3  19   3        7.58       10.49      8.65 o
  -2  19   3        7.97       20.62      9.18 o
  -1  19   3       26.10       34.16      9.93 o
   0  19   3       18.88       17.24     19.81 o
   1  19   3        5.43       10.31      8.78 o
   2  19   3        2.20       -4.32      9.48 o
 -17   0   4        2.12        1.85     12.81 o
 -16   0   4        0.12       17.48     20.59 o
 -15   0   4        3.84       23.60     11.52 o
 -14   0   4      166.24      148.49     19.78 o
 -13   0   4       64.96       60.06     14.11 o
 -12   0   4        7.40       17.46     10.83 o
 -11   0   4       68.38       63.31     12.39 o
 -10   0   4      202.02      223.36     17.84 o
  -9   0   4      650.73      632.92     41.08 o
  -8   0   4      260.89      266.73      9.71 o
  -7   0   4     2434.28     2412.43     72.96 o
  -5   0   4        9.95       -0.76      1.07 o
  -2   0   4    23296.42    23168.49    704.34 o
  -1   0   4     1893.11     1649.15     28.43 o
   0   0   4    90895.28    83016.56   1348.99 o
   1   0   4      186.80      163.17     19.63 o
   2   0   4     1287.10     1268.27     20.21 o
   3   0   4      540.94      486.31      9.88 o
   4   0   4     1135.24     1249.38     23.69 o
   5   0   4     1213.65     1272.05     21.14 o
   6   0   4     2766.39     3005.95     54.32 o
   7   0   4        4.43       -1.53      4.66 o
   8   0   4       62.97       73.16      7.61 o
   9   0   4      960.14     1014.03     37.86 o
  10   0   4      345.29      354.62     14.99 o
  11   0   4      167.29      172.69     11.83 o
  12   0   4      123.72      136.66     11.48 o
  13   0   4        1.26       -8.62     13.47 o
  14   0   4        0.29        1.05      8.00 o
  15   0   4        0.90        5.48      9.99 o
  16   0   4       20.40       31.92     11.02 o
 -17   1   4        0.81        5.26      7.51 o
 -16   1   4        3.67       30.68      8.10 o
 -15   1   4        2.74        1.08      6.45 o
 -14   1   4      325.36      355.09     16.43 o
 -13   1   4        7.57        3.98      6.16 o
 -12   1   4        1.45       -5.32      5.32 o
 -11   1   4      217.50      260.04     16.25 o
 -10   1   4       97.02       94.82      9.58 o
  -9   1   4      215.75      190.80     10.81 o
  -8   1   4      368.05      368.36     29.73 o
  -7   1   4        3.66        4.54      2.83 o
  -6   1   4     1133.11     1171.76     21.68 o
  -5   1   4       79.52       62.67      3.63 o
  -4   1   4     6844.54     6806.53    131.61 o
  -3   1   4      139.61      103.61      6.15 o
  -2   1   4     1893.24     1885.67     26.87 o
  -1   1   4      909.99      881.23     16.23 o
   0   1   4     1136.52     1066.46     13.50 o
   1   1   4     1770.83     1639.00     18.90 o
   2   1   4     1597.40     1581.56     22.22 o
   3   1   4     1718.81     1674.78     19.75 o
   4   1   4      195.87      168.97      6.12 o
   5   1   4      926.44     1029.65     13.93 o
   6   1   4       33.04       29.34      3.55 o
   7   1   4      680.39      765.08     13.50 o
   8   1   4      450.46      404.15     10.24 o
   9   1   4        2.55        0.46      4.44 o
  10   1   4      904.40      899.80     17.68 o
  11   1   4       12.79        9.70      5.00 o
  12   1   4      133.86      124.72      7.97 o
  13   1   4      210.06      206.39      9.90 o
  14   1   4        4.91        3.84      5.93 o
  15   1   4        3.75       -3.02      6.23 o
  16   1   4        1.93       -6.68      6.68 o
 -17   2   4        8.22       18.67      7.46 o
 -16   2   4       21.75       11.10      6.89 o
 -15   2   4        4.55       15.39      9.46 o
 -14   2   4       14.46       12.43      6.17 o
 -13   2   4      196.94      212.29     12.01 o
 -12   2   4      103.46       96.43      8.53 o
 -11   2   4     1015.81     1006.25     23.59 o
 -10   2   4      124.97      152.41      8.92 o
  -9   2   4      130.79      149.11     10.47 o
  -8   2   4        0.21        2.99      3.02 o
  -7   2   4      561.70      605.99     11.79 o
  -6   2   4       24.13       34.89      2.95 o
  -5   2   4     1326.95     1460.33     21.89 o
  -4   2   4        2.99       -1.14      1.63 o
  -3   2   4     2011.12     2098.40     31.56 o
  -2   2   4      635.44      737.37     10.86 o
  -1   2   4     1132.30     1095.71     17.59 o
   0   2   4     3206.20     3234.57     38.21 o
   1   2   4      252.88      240.03      5.20 o
   2   2   4     2170.64     2180.83     24.28 o
   3   2   4      400.40      412.96      8.33 o
   4   2   4      359.09      403.15      6.61 o
   5   2   4        0.00        1.12      2.07 o
   6   2   4        7.14       11.48      2.71 o
   7   2   4      182.35      187.56      5.84 o
   8   2   4      805.45      820.35     12.83 o
   9   2   4       72.72       69.67      5.86 o
  10   2   4      599.06      593.13     13.43 o
  11   2   4      225.93      232.96     12.18 o
  12   2   4       13.17       20.43      6.52 o
  13   2   4       28.62       22.43      5.95 o
  14   2   4        2.20        9.94      5.76 o
  15   2   4        6.72       -6.41      6.75 o
  16   2   4        8.08        8.81      7.66 o
 -17   3   4        7.68       24.08      7.43 o
 -16   3   4       16.22       23.18      8.80 o
 -15   3   4       11.32       17.25      6.93 o
 -14   3   4        4.66        4.96      5.87 o
 -13   3   4       11.37       25.71      6.39 o
 -12   3   4        1.56        2.76      5.86 o
 -11   3   4      429.36      387.25     13.70 o
 -10   3   4      748.91      781.02     19.54 o
  -9   3   4      344.02      322.70     11.31 o
  -8   3   4        0.61        0.20      3.04 o
  -7   3   4       26.61       43.87      3.51 o
  -6   3   4      129.81      139.29      4.87 o
  -5   3   4     1833.95     1924.06     33.69 o
  -4   3   4       90.29      105.43      6.41 o
  -3   3   4     5854.87     5482.29    159.46 o
  -2   3   4        9.29        8.47      4.01 o
  -1   3   4     1691.63     1673.04     22.64 o
   0   3   4      769.21      851.29     12.84 o
   1   3   4     1881.42     1889.18     21.45 o
   2   3   4     4558.85     4264.02     54.56 o
   3   3   4      386.69      358.55     11.15 o
   4   3   4     2067.14     2103.03     24.37 o
   5   3   4      843.36      858.88     14.09 o
   6   3   4      664.58      633.77      9.03 o
   7   3   4       69.92       78.28      4.41 o
   8   3   4       92.98      103.84      5.18 o
   9   3   4       20.88       11.30      4.76 o
  10   3   4        6.28        7.09      4.43 o
  11   3   4       65.53       59.13      6.90 o
  12   3   4        2.88       -5.24      5.24 o
  13   3   4        3.52       -2.23      5.69 o
  14   3   4       11.19       15.51      6.81 o
  15   3   4        8.75        8.87      7.08 o
  16   3   4        0.00       -0.09      7.34 o
 -17   4   4        0.97       -3.23      8.79 o
 -16   4   4        2.33        7.97      6.72 o
 -15   4   4      155.31      162.54     11.32 o
 -14   4   4        0.17        1.39      5.75 o
 -13   4   4       35.04       26.76      6.34 o
 -12   4   4       33.10       38.12      6.22 o
 -11   4   4      167.31      190.83      9.45 o
 -10   4   4      198.01      187.78      9.74 o
  -9   4   4      535.60      584.38     15.59 o
  -8   4   4       77.56       80.70      4.79 o
  -7   4   4      312.17      287.14      8.36 o
  -6   4   4     1762.80     1910.47     34.51 o
  -5   4   4     1426.78     1486.03     27.63 o
  -4   4   4       20.17       30.49      2.98 o
  -3   4   4      332.26      229.00     11.45 o
  -2   4   4      165.70      157.68      7.46 o
  -1   4   4       68.81       71.33      3.15 o
   0   4   4       35.11       33.32      3.00 o
   1   4   4      458.20      515.95     13.12 o
   2   4   4        6.01        1.31      1.41 o
   3   4   4       25.62       46.29      2.79 o
   4   4   4     3194.47     3284.64     37.31 o
   5   4   4      966.81     1099.97     13.89 o
   6   4   4      270.63      327.03      6.72 o
   7   4   4     1233.74     1252.05     16.88 o
   8   4   4       18.06       24.12      3.96 o
   9   4   4        5.72       -0.52      3.98 o
  10   4   4       61.09       50.18      6.27 o
  11   4   4       60.08       49.09      6.55 o
  12   4   4        1.92       -0.35      7.70 o
  13   4   4       24.07       21.53      6.60 o
  14   4   4       35.45       48.11      7.94 o
  15   4   4       41.25       44.12      9.83 o
  16   4   4       13.86       12.26     10.03 o
 -16   5   4        3.85       13.78      8.52 o
 -15   5   4       43.31       49.04      8.29 o
 -14   5   4        0.07        0.14      5.69 o
 -13   5   4       24.45       19.74      6.21 o
 -12   5   4       72.78       77.92      7.42 o
 -11   5   4      215.88      224.49     10.05 o
 -10   5   4      183.68      161.01      8.44 o
  -9   5   4      587.00      551.46     12.24 o
  -8   5   4        0.14       -2.25      2.25 o
  -7   5   4        3.42        4.26      4.23 o
  -6   5   4       20.45       29.97      7.07 o
  -5   5   4     1097.01     1139.28     53.02 o
  -4   5   4     2251.01     2222.04     28.45 o
  -3   5   4      211.24      211.39      7.84 o
  -2   5   4     1801.40     1854.23     24.25 o
  -1   5   4       77.77       95.53      4.04 o
   1   5   4       40.74       32.87      3.63 o
   2   5   4     2937.09     3066.15     40.74 o
   3   5   4      420.81      405.13      7.57 o
   4   5   4      719.59      823.47     11.50 o
   5   5   4     1333.11     1275.90     16.93 o
   6   5   4        1.04        3.10      3.17 o
   7   5   4       15.92       23.20      4.87 o
   8   5   4       47.60       45.26      4.53 o
   9   5   4      203.95      176.28      7.56 o
  10   5   4      115.66      102.57      7.62 o
  11   5   4      157.53      164.25     11.80 o
  12   5   4       80.74       88.98      8.26 o
  13   5   4       25.49       19.71      7.49 o
  14   5   4        0.14       -7.95      8.04 o
  15   5   4        0.53        5.92      9.55 o
  16   5   4        0.24        0.48      9.49 o
 -16   6   4       12.59       -6.78      6.93 o
 -15   6   4       56.80       49.25      9.67 o
 -14   6   4        1.59        1.21      7.30 o
 -13   6   4      152.93      151.28      9.85 o
 -12   6   4       10.04       -1.12      4.87 o
 -11   6   4      161.49      162.10      8.72 o
 -10   6   4      178.04      140.62      7.77 o
  -9   6   4      228.10      207.00      6.10 o
  -8   6   4      319.94      317.51     18.46 o
  -7   6   4       11.61       10.52      5.42 o
  -6   6   4      112.77      103.62      6.52 o
  -5   6   4        0.13        0.12      2.86 o
  -4   6   4     9332.71     9225.08    159.30 o
  -3   6   4       60.87       61.26      4.09 o
  -2   6   4       77.64       80.35      3.41 o
  -1   6   4     1129.47     1107.33     14.58 o
   0   6   4       11.53       17.45      3.64 o
   1   6   4      235.21      226.76      6.16 o
   2   6   4       10.29        7.83      2.71 o
   3   6   4      257.08      228.56      5.09 o
   4   6   4        4.49        2.38      2.20 o
   5   6   4        8.91       14.24      3.03 o
   6   6   4       37.13       35.49      5.97 o
   7   6   4        0.25       -1.21      2.43 o
   8   6   4       18.85       11.45      4.51 o
   9   6   4      195.07      186.82      7.09 o
  10   6   4      150.63      139.56     11.32 o
  11   6   4       32.36       31.12      7.19 o
  12   6   4       26.72       15.42      7.62 o
  13   6   4        0.01       -4.44      7.75 o
  14   6   4       13.56       -4.29      8.44 o
  15   6   4        0.31       -4.31      9.28 o
 -16   7   4        0.00        8.19     12.09 o
 -15   7   4        1.13        4.99      9.10 o
 -14   7   4        5.50       12.15      7.42 o
 -13   7   4        3.87        1.26      5.61 o
 -12   7   4        0.15       -5.00      5.03 o
 -11   7   4       90.92       92.48     10.70 o
 -10   7   4       46.31       22.67      4.86 o
  -9   7   4      114.47      125.02      4.90 o
  -8   7   4        4.87        3.23      6.90 o
  -7   7   4        0.02       -5.91      5.91 o
  -6   7   4       17.29       25.76      4.51 o
  -5   7   4      618.72      663.70     14.99 o
  -4   7   4     3418.00     3365.06     39.31 o
  -3   7   4     1058.55     1058.02     12.86 o
  -2   7   4      644.35      661.27     10.42 o
  -1   7   4      726.78      754.43     11.55 o
   0   7   4     1724.59     1641.01     31.40 o
   1   7   4     3069.62     3128.65     41.88 o
   2   7   4       55.54       62.35      4.04 o
   3   7   4       36.51       40.35      4.34 o
   4   7   4      100.32      115.79      4.17 o
   5   7   4        5.27        5.20      2.55 o
   6   7   4      128.53      122.45      7.76 o
   7   7   4       16.30       10.64      4.77 o
   8   7   4       74.58       65.02      6.86 o
   9   7   4        3.61       11.17      6.87 o
  10   7   4       80.50       83.97      7.38 o
  11   7   4      130.62      147.44     11.86 o
  12   7   4       22.97        9.63      7.85 o
  13   7   4       22.51       33.78      9.67 o
  14   7   4       61.31       70.20     11.22 o
  15   7   4        2.22       -2.22      9.07 o
 -15   8   4        5.11        0.30      7.67 o
 -14   8   4       72.06      104.17     10.73 o
 -13   8   4        0.44       -4.36      6.12 o
 -12   8   4        2.52        8.38      5.81 o
 -11   8   4        0.39       -2.85      5.16 o
 -10   8   4        1.48       -0.83      4.20 o
  -9   8   4      158.10      140.25      5.06 o
  -8   8   4      280.80      281.04     11.27 o
  -7   8   4      204.75      225.27     10.39 o
  -6   8   4        1.25        0.41      4.58 o
  -5   8   4       24.12       33.90      5.61 o
  -4   8   4      939.10      896.54     13.95 o
  -3   8   4      118.30      120.60      5.34 o
  -2   8   4      899.89      893.57     12.12 o
  -1   8   4      162.87      152.71      5.14 o
   0   8   4      102.48      111.84      5.85 o
   1   8   4      218.21      235.19      7.07 o
   2   8   4        0.12        2.02      3.07 o
   3   8   4        5.61        6.67      3.35 o
   4   8   4        0.01        1.74      3.02 o
   5   8   4        1.67       -0.85      2.11 o
   6   8   4       14.47       10.69      4.56 o
   7   8   4      196.39      182.63     17.72 o
   8   8   4      311.08      285.37     14.30 o
   9   8   4      236.52      260.54     11.20 o
  10   8   4        1.07       -3.75      5.44 o
  11   8   4        1.46       -6.66      6.66 o
  12   8   4        0.58       -2.38      7.20 o
  13   8   4        3.71       10.49      9.51 o
  14   8   4        7.46       -5.66     12.48 o
  15   8   4       12.83       -9.45      9.45 o
 -15   9   4        4.88       -4.62      7.86 o
 -14   9   4       26.06       33.93      8.86 o
 -13   9   4       10.87       10.91      6.89 o
 -12   9   4        4.00        6.55      6.48 o
 -11   9   4        0.06       -2.51      6.08 o
 -10   9   4        0.97        1.38      4.02 o
  -9   9   4        9.91        0.94      3.69 o
  -8   9   4      352.58      343.05     14.44 o
  -7   9   4      444.72      469.79     16.63 o
  -6   9   4     2158.64     2186.53     55.20 o
  -5   9   4        6.43        7.63      4.57 o
  -4   9   4       81.54       83.81      3.72 o
  -3   9   4        5.63        4.29      2.14 o
  -2   9   4       84.50       87.58      4.43 o
  -1   9   4      171.06      177.60      7.50 o
   0   9   4        0.76        0.35      2.64 o
   1   9   4       18.00       24.39      3.89 o
   2   9   4      423.11      428.23     10.21 o
   3   9   4       10.91        6.55      4.91 o
   4   9   4      261.70      268.01     13.69 o
   5   9   4       90.55       90.71      7.19 o
   6   9   4       12.91        6.33      4.65 o
   7   9   4      115.00      122.60     10.22 o
   8   9   4       14.12       11.36      8.34 o
   9   9   4       12.72       19.84      5.98 o
  10   9   4       67.64       73.48      7.91 o
  11   9   4        2.88       -4.14      4.83 o
  12   9   4       13.66       12.04     12.09 o
  13   9   4       27.52       27.07      9.86 o
  14   9   4       15.25       19.61     10.00 o
 -15  10   4        2.33        7.49      9.19 o
 -14  10   4       14.01        8.82      7.73 o
 -13  10   4        2.08      -10.37     10.82 o
 -12  10   4        3.65       -5.65      5.65 o
 -11  10   4       16.26        7.45     12.63 o
 -10  10   4        0.21        1.50      4.26 o
  -9  10   4       52.86       35.61      4.99 o
  -8  10   4        4.35        0.95      8.25 o
  -7  10   4      832.01      789.17     16.38 o
  -6  10   4      867.84      818.63     21.96 o
  -5  10   4      252.10      270.03      7.50 o
  -4  10   4      151.16      156.23      5.68 o
  -3  10   4       11.23        0.98      3.53 o
  -2  10   4      980.64      989.89     19.36 o
   0  10   4      955.58      951.78     22.45 o
   1  10   4      180.45      187.94      7.53 o
   2  10   4      215.31      216.79      8.23 o
   3  10   4       26.20       24.43      5.40 o
   4  10   4      309.04      322.66     11.63 o
   5  10   4       57.86       61.20      6.74 o
   6  10   4     1003.76      980.80     21.49 o
   7  10   4       11.06        8.06      5.22 o
   8  10   4        1.47        3.45      5.21 o
   9  10   4       38.90       25.26     11.05 o
  10  10   4       14.48       10.04      5.92 o
  11  10   4       40.59       57.27      7.79 o
  12  10   4        6.00       11.79      8.07 o
  13  10   4       30.81       37.54     13.12 o
  14  10   4        4.44       -9.03      9.03 o
 -14  11   4       37.87       37.45     13.36 o
 -13  11   4        0.65       -6.38      6.38 o
 -12  11   4       71.16       85.00      8.94 o
 -11  11   4        0.07       -0.88      5.26 o
 -10  11   4        0.02       -1.49      4.39 o
  -9  11   4        0.62       -1.98      4.20 o
  -8  11   4       92.58       95.92      6.35 o
  -7  11   4       67.30       68.81      5.71 o
  -6  11   4       19.25       19.62      4.27 o
  -5  11   4     1552.11     1571.31     28.28 o
  -4  11   4      119.39      112.25      6.37 o
  -3  11   4       92.40       99.61      6.13 o
  -2  11   4       37.76       39.53      5.42 o
  -1  11   4        0.27       -0.32      3.82 o
   0  11   4       21.39       24.34      5.29 o
   1  11   4        1.81        9.77      4.43 o
   2  11   4       90.96       95.00      7.15 o
   3  11   4       73.41       71.75      6.72 o
   4  11   4       32.82       27.39      5.97 o
   5  11   4       34.82       35.79      6.06 o
   6  11   4        0.89       -4.20      4.94 o
   7  11   4        5.19        6.74      5.36 o
   8  11   4        0.09        1.84      6.01 o
   9  11   4        1.55       -6.13      7.55 o
  10  11   4        3.72        3.13      7.91 o
  11  11   4       29.09       37.44     10.26 o
  12  11   4        2.38        3.14      9.87 o
  13  11   4       24.40       23.89     12.09 o
 -13  12   4        7.37        9.25      7.02 o
 -12  12   4       10.06       12.48     10.53 o
 -11  12   4       15.23       20.60      6.37 o
 -10  12   4       20.92       28.00      5.47 o
  -9  12   4       41.79       42.86      5.64 o
  -8  12   4      175.27      148.97      8.99 o
  -7  12   4        0.09       -0.28      5.04 o
  -6  12   4        8.80       -0.29      5.27 o
  -5  12   4      226.20      214.16     10.31 o
  -4  12   4      660.47      689.26     16.31 o
  -3  12   4       32.93       32.30      6.29 o
  -2  12   4      124.47      110.83      7.09 o
  -1  12   4      229.82      232.20     11.01 o
   0  12   4        0.26       -4.07      4.07 o
   1  12   4        0.25        4.86      4.22 o
   2  12   4       29.60       26.03      5.46 o
   3  12   4       29.17       23.39      5.58 o
   4  12   4       39.91       50.17      6.48 o
   5  12   4       28.16       33.67      6.36 o
   6  12   4        0.80        5.67      5.37 o
   7  12   4        8.36       16.25      6.24 o
   8  12   4       11.35        6.02      6.61 o
   9  12   4       19.55       16.51      7.31 o
  10  12   4        1.93       10.29      7.48 o
  11  12   4        1.24       -6.52     12.98 o
  12  12   4        0.09      -22.15     22.15 o
 -12  13   4        6.19       23.54      8.34 o
 -11  13   4       43.86       58.17      9.83 o
 -10  13   4        7.58        6.76     10.81 o
  -9  13   4        0.28        3.77      5.60 o
  -8  13   4      271.62      210.64     11.88 o
  -7  13   4      129.86      132.81      9.98 o
  -6  13   4       12.96       16.94      7.12 o
  -5  13   4       37.99       30.94      6.13 o
  -4  13   4       16.04       19.19      6.04 o
  -3  13   4      114.79      125.76      8.22 o
  -2  13   4        0.85        1.27      4.28 o
  -1  13   4       13.14       22.81      6.17 o
   0  13   4       67.03       70.04      7.84 o
   1  13   4       12.32       13.24      6.09 o
   2  13   4        8.89        9.54      5.18 o
   3  13   4       76.02       75.64      7.36 o
   4  13   4        1.52        4.92      5.29 o
   5  13   4       67.57       70.40      7.58 o
   6  13   4        1.06       -3.60      6.37 o
   7  13   4        4.76       15.13      6.02 o
   8  13   4       17.75       24.43      7.24 o
   9  13   4        0.73       11.46     11.64 o
  10  13   4        8.31       -4.88      7.72 o
  11  13   4        5.58        9.53      8.60 o
  12  13   4        9.73       10.21     28.02 o
 -12  14   4        0.05        2.22      8.27 o
 -11  14   4        7.74        7.80      9.34 o
 -10  14   4        1.79       10.46      6.80 o
  -9  14   4        1.45       15.99      6.94 o
  -8  14   4        1.26        9.26      8.92 o
  -7  14   4       59.18       57.33      8.35 o
  -6  14   4        0.18       -8.13      8.13 o
  -5  14   4       16.19       16.17      5.99 o
  -4  14   4       23.67       23.57      6.59 o
  -3  14   4        0.02        4.68      4.54 o
  -2  14   4        1.38        2.07      4.95 o
  -1  14   4        2.78       -6.52      6.52 o
   0  14   4       10.99        7.50      7.72 o
   1  14   4        0.06        0.58      6.61 o
   2  14   4       12.36       17.22      6.31 o
   3  14   4      547.06      544.20     18.15 o
   4  14   4        0.12        9.01      6.42 o
   5  14   4      127.17      144.46      9.91 o
   6  14   4       37.51       49.42      7.30 o
   7  14   4       38.61       43.37      8.32 o
   8  14   4        2.99        5.15      8.79 o
   9  14   4        7.37       -6.67      6.67 o
  10  14   4       16.44        9.24      8.25 o
  11  14   4        1.55       13.85     13.95 o
 -11  15   4       36.87       55.66      8.89 o
 -10  15   4       15.48       16.83      7.41 o
  -9  15   4       25.10       35.27      8.05 o
  -8  15   4       51.32       37.48      8.28 o
  -7  15   4        0.25       -2.08     15.75 o
  -6  15   4        0.02       -6.43      6.43 o
  -5  15   4        5.14        9.63     12.80 o
  -4  15   4        0.14        1.04      6.02 o
  -3  15   4       39.34       43.39      6.09 o
  -2  15   4       41.15       46.13      6.85 o
  -1  15   4       13.08       25.21      9.10 o
   0  15   4        1.18       -8.36      8.42 o
   1  15   4        7.50        7.08      7.55 o
   2  15   4        0.42        5.03      6.13 o
   3  15   4       15.46       28.81      7.59 o
   4  15   4        7.51        2.84      6.73 o
   5  15   4        6.88       11.62      8.33 o
   6  15   4        0.44       -6.08      6.42 o
   7  15   4        0.07        2.01      7.53 o
   8  15   4       14.74       17.96      9.01 o
   9  15   4        0.23       13.46      8.52 o
  10  15   4        2.69        6.17      8.97 o
  -9  16   4        0.00       18.25     15.23 o
  -8  16   4        2.20        2.61      7.32 o
  -7  16   4        0.03        4.79      7.25 o
  -6  16   4        0.00       14.81      8.68 o
  -5  16   4       85.64       86.87     14.63 o
  -4  16   4        0.01        1.57      5.40 o
  -3  16   4        0.08       -4.07      5.25 o
  -2  16   4       22.82       26.54      6.80 o
  -1  16   4       79.33       83.40     10.03 o
   0  16   4        0.11       11.21      6.76 o
   1  16   4       62.91       59.87     11.12 o
   2  16   4        1.48        9.08      9.87 o
   3  16   4        8.24        5.21      7.12 o
   4  16   4        0.09       -3.26      6.88 o
   5  16   4        5.89       12.96      7.57 o
   6  16   4        6.22       -7.01      7.01 o
   7  16   4        1.43        0.75     10.45 o
   8  16   4       19.86       35.03     16.48 o
  -8  17   4        5.89       16.27     15.54 o
  -7  17   4        1.68        6.06      7.86 o
  -6  17   4        1.07        1.82      7.54 o
  -5  17   4       12.59       20.48      6.30 o
  -4  17   4        5.25       12.59      6.30 o
  -3  17   4       61.44       60.04      9.52 o
  -2  17   4        1.35        2.64      6.45 o
  -1  17   4       15.73        8.37      6.76 o
   0  17   4       34.45       40.66     11.07 o
   1  17   4       10.33       -1.23      9.14 o
   2  17   4       17.40       24.37     10.12 o
   3  17   4        0.25       -4.81      6.99 o
   4  17   4       15.86       17.71     12.40 o
   5  17   4        8.48        7.35      7.68 o
   6  17   4        0.40       12.41      7.91 o
   7  17   4        0.49        7.70      8.89 o
  -6  18   4        0.57        4.26      6.71 o
  -5  18   4        0.06       -1.42     10.74 o
  -4  18   4        3.80        1.60      7.63 o
  -3  18   4        0.00        7.07      7.95 o
  -2  18   4        9.46       15.74      8.33 o
  -1  18   4        6.82        4.72      7.13 o
   0  18   4       12.79       14.59      8.62 o
   1  18   4        3.42        3.71     10.08 o
   2  18   4        0.98       -8.26      8.26 o
   3  18   4        2.61        1.13      7.89 o
   4  18   4        0.97       11.48      8.05 o
   5  18   4        0.39        9.94      8.80 o
  -2  19   4        5.60       -3.38      8.26 o
  -1  19   4        1.22       17.70      7.87 o
   0  19   4       10.23       22.42     10.13 o
   1  19   4        4.78       -2.00      8.15 o
 -17   1   5        1.02        4.58      7.60 o
 -16   1   5        1.42        1.78      7.11 o
 -15   1   5       48.09       54.68      9.12 o
 -14   1   5        1.94        9.56      7.92 o
 -13   1   5       91.52       92.62     11.28 o
 -12   1   5      358.21      375.76     34.00 o
 -11   1   5        0.06        7.17      5.14 o
 -10   1   5       92.37       86.22      6.97 o
  -9   1   5       23.64       26.27      8.34 o
  -8   1   5       55.87       61.65      6.16 o
  -7   1   5      153.37      175.41      6.92 o
  -6   1   5      579.99      546.15     12.10 o
  -5   1   5      864.55      916.92     17.28 o
  -4   1   5      420.41      421.94     10.79 o
  -3   1   5     7114.99     7157.05    113.32 o
  -2   1   5    18554.66    18151.50    224.88 o
  -1   1   5      451.29      392.61     11.33 o
   0   1   5    30796.80    28923.78    306.89 o
   1   1   5     7473.84     6942.74     89.38 o
   2   1   5     3040.24     2950.75     30.87 o
   3   1   5     3044.32     3139.94     35.47 o
   4   1   5      858.72      867.32     11.04 o
   5   1   5        9.27        5.18      2.55 o
   6   1   5     1804.58     1942.80     24.14 o
   7   1   5      130.84      114.38      5.03 o
   8   1   5      626.99      635.17     13.17 o
   9   1   5      248.45      277.52      9.60 o
  10   1   5      207.41      210.55      8.79 o
  11   1   5        1.47        7.75      5.04 o
  12   1   5       47.99       46.68      6.46 o
  13   1   5        2.83       -5.38      5.38 o
  14   1   5        3.78       11.65      6.14 o
  15   1   5       18.14       23.45      7.03 o
  16   1   5        0.56       -3.25      6.76 o
 -17   2   5        4.94        6.02      9.86 o
 -16   2   5        5.61        9.41      7.19 o
 -15   2   5       14.47        9.42      7.33 o
 -14   2   5        0.41        3.25      6.11 o
 -13   2   5       88.04      102.70      9.21 o
 -12   2   5      309.36      298.77     12.77 o
 -11   2   5        0.20        3.89      5.23 o
 -10   2   5      164.27      167.07      9.25 o
  -9   2   5       20.53       19.91      4.93 o
  -8   2   5       16.77       14.59      3.46 o
  -7   2   5      441.15      438.32      9.51 o
  -6   2   5      869.59     1001.22     16.50 o
  -5   2   5     1250.24     1298.34     19.86 o
  -4   2   5       68.96       52.82      2.47 o
  -3   2   5        0.60       -1.04      1.30 o
  -2   2   5    12535.80    12210.54    151.65 o
  -1   2   5      110.57      111.15      4.45 o
   0   2   5     2219.38     2111.69     27.79 o
   1   2   5      118.97      121.56      3.44 o
   2   2   5      322.73      314.38      5.29 o
   3   2   5     1170.32     1191.16     14.95 o
   4   2   5      887.39      957.73     12.26 o
   5   2   5     1286.77     1327.86     17.44 o
   6   2   5      135.33      141.17      5.50 o
   7   2   5       59.08       45.60      3.94 o
   8   2   5      153.61      145.43      5.75 o
   9   2   5       75.12       72.85      6.17 o
  10   2   5      445.53      470.82     12.75 o
  11   2   5      158.67      151.23      8.14 o
  12   2   5        0.69       -5.03      5.03 o
  13   2   5        3.89        5.20      5.57 o
  14   2   5        0.12       -5.69      5.69 o
  15   2   5       23.27       20.93      6.92 o
  16   2   5        2.70       -6.65      6.65 o
 -17   3   5        0.02       -1.48      8.35 o
 -16   3   5        4.77        4.67      6.97 o
 -15   3   5       18.47       21.16      6.88 o
 -14   3   5        1.13       -4.57      5.38 o
 -13   3   5        0.11       -2.00      5.68 o
 -12   3   5       30.09       20.00     15.52 o
 -11   3   5       14.51       11.91      5.47 o
 -10   3   5       21.11       26.12      5.77 o
  -9   3   5        9.19        7.08      4.59 o
  -8   3   5       67.98       73.21      5.82 o
  -7   3   5      857.93      890.59     15.49 o
  -6   3   5       43.17       55.46      2.93 o
  -5   3   5      105.27      108.26      5.29 o
  -4   3   5     1850.24     1679.05    125.62 o
  -3   3   5       75.28       80.86      5.90 o
  -2   3   5       25.30       16.36      2.20 o
  -1   3   5      326.53      347.81     13.53 o
   0   3   5     1087.61     1094.26     23.03 o
   1   3   5      821.87      785.06     10.83 o
   2   3   5        2.29       -0.61      1.39 o
   3   3   5      136.74      146.74      4.69 o
   4   3   5       49.28       53.42      3.46 o
   5   3   5      591.47      581.76      9.65 o
   6   3   5      926.75      986.08     12.58 o
   7   3   5      519.07      535.52     12.82 o
   8   3   5      113.20      110.41      5.48 o
   9   3   5      256.08      237.06      8.77 o
  10   3   5      133.62      143.33      7.59 o
  11   3   5      225.43      209.83      9.22 o
  12   3   5       10.43       12.61      5.39 o
  13   3   5       35.49       21.62      7.90 o
  14   3   5        8.81       15.99      7.01 o
  15   3   5        0.16      -11.08     11.08 o
  16   3   5        0.02        4.56      8.89 o
 -17   4   5        0.60        5.45      7.06 o
 -16   4   5        0.33        7.64      7.08 o
 -15   4   5       58.24       58.43      8.26 o
 -14   4   5        0.20       -5.38      5.38 o
 -13   4   5       13.57        4.07      5.51 o
 -12   4   5       13.08       14.09      5.82 o
 -11   4   5        1.36        3.51      4.98 o
 -10   4   5        5.30        1.31      4.97 o
  -9   4   5     1046.92     1054.32     22.78 o
  -8   4   5       72.55       68.58      4.48 o
  -7   4   5      481.11      518.11      8.60 o
  -6   4   5     2140.26     2256.58     39.91 o
  -5   4   5       60.05       52.91      4.61 o
  -4   4   5     1579.30     1637.70     23.68 o
  -3   4   5       70.33       76.31      4.99 o
  -2   4   5       14.85        6.95      2.37 o
  -1   4   5       19.89        6.10      2.95 o
   0   4   5        0.47        1.93      1.24 o
   1   4   5      601.89      576.45     20.71 o
   2   4   5       12.60       14.61      1.97 o
   3   4   5     2910.04     3046.77     37.49 o
   4   4   5      514.33      511.89      8.65 o
   5   4   5       14.66       23.83      3.10 o
   6   4   5      243.06      306.40      7.81 o
   7   4   5      271.26      258.22      7.03 o
   8   4   5      288.60      292.01      9.26 o
   9   4   5        4.45        2.30      3.79 o
  10   4   5        5.31        1.19      4.90 o
  11   4   5      134.74      134.85      9.02 o
  12   4   5        0.62       -4.51      5.62 o
  13   4   5        6.68       19.58      6.42 o
  14   4   5        0.15       -7.45      7.45 o
  15   4   5        6.51       -4.15     11.86 o
  16   4   5        1.73       -8.96      8.96 o
 -16   5   5       87.87      113.21     10.74 o
 -15   5   5        0.24        4.24      6.97 o
 -14   5   5        1.47        5.02      6.07 o
 -13   5   5       52.90       52.81      6.95 o
 -12   5   5       37.70       34.85      6.15 o
 -11   5   5      136.67      131.95      8.34 o
 -10   5   5      130.93      126.57     19.67 o
  -9   5   5     1254.91     1252.40     21.76 o
  -8   5   5       80.62      107.89     10.72 o
  -7   5   5      132.49      139.34      7.44 o
  -6   5   5      378.47      398.36     15.89 o
  -5   5   5       36.00       42.10      4.32 o
  -4   5   5      668.84      631.26     11.83 o
  -3   5   5       23.49       39.54      5.84 o
  -2   5   5      194.04      204.70      3.83 o
   0   5   5       28.39       29.83      3.02 o
   1   5   5      485.26      497.18      9.30 o
   2   5   5       53.54       49.72      2.77 o
   3   5   5     2147.52     2300.98     29.60 o
   4   5   5      831.47      870.49     11.68 o
   5   5   5      144.19      186.52      7.07 o
   6   5   5      756.28      768.99     12.42 o
   7   5   5      241.57      273.63      7.50 o
   8   5   5       53.73       68.22      5.19 o
   9   5   5       77.07       69.54      5.72 o
  10   5   5       50.17       48.96      6.49 o
  11   5   5       36.44       46.05      6.87 o
  12   5   5       12.37       16.50      8.16 o
  13   5   5      146.82      139.88     12.92 o
  14   5   5       23.14       29.74     10.09 o
  15   5   5       24.32       44.81     10.78 o
 -16   6   5       56.32       72.42      9.47 o
 -15   6   5       24.66       33.35      9.78 o
 -14   6   5        2.92        3.75      6.29 o
 -13   6   5        3.27       -1.60      5.27 o
 -12   6   5       23.20       30.86      5.92 o
 -11   6   5       91.63       91.44     13.93 o
 -10   6   5       56.22       40.96      5.26 o
  -9   6   5      338.56      319.56      8.12 o
  -8   6   5     1453.93     1457.11     29.34 o
  -7   6   5       19.22       10.96      7.82 o
  -6   6   5      148.31      141.58      8.28 o
  -5   6   5      800.04      752.82     14.05 o
  -4   6   5      323.37      299.00     15.54 o
  -3   6   5        3.02        0.64      2.41 o
  -2   6   5      723.51      708.88      9.57 o
  -1   6   5     2139.02     2208.45     34.28 o
   0   6   5      249.16      286.30      9.91 o
   1   6   5     1140.27     1141.57     17.52 o
   2   6   5     1156.63     1133.10     17.78 o
   3   6   5      324.30      326.94      6.23 o
   4   6   5       15.03        5.35      3.68 o
   5   6   5      118.67      139.50      4.81 o
   6   6   5       15.33        9.45      2.83 o
   7   6   5       88.87       88.79      5.44 o
   8   6   5      316.78      293.58     10.42 o
   9   6   5       12.71        8.14      4.86 o
  10   6   5       37.05       57.36      6.24 o
  11   6   5       22.52       12.21      7.63 o
  12   6   5       14.47       17.02      8.22 o
  13   6   5       28.32       29.85      9.29 o
  14   6   5        0.14       -6.30      8.39 o
  15   6   5        2.83        2.14      9.61 o
 -16   7   5        0.89        1.44      9.69 o
 -15   7   5        0.71        9.55     12.86 o
 -14   7   5       34.28       31.76     10.51 o
 -13   7   5        0.35       -4.87      4.87 o
 -12   7   5        5.12        2.84      5.05 o
 -11   7   5       26.54       20.00      5.24 o
 -10   7   5       25.68       15.85      4.40 o
  -9   7   5       11.11        6.82      4.88 o
  -8   7   5     1405.56     1347.19     25.79 o
  -7   7   5      403.99      418.87     14.79 o
  -6   7   5       23.07       19.49      5.23 o
  -5   7   5       17.83       14.48      3.44 o
  -4   7   5     2368.65     2455.40     32.61 o
  -3   7   5       77.34       80.41      3.07 o
  -2   7   5        1.03       -1.70      1.70 o
  -1   7   5     5101.35     5411.18     64.24 o
   0   7   5      512.67      521.56     17.08 o
   1   7   5     1051.79     1141.40     17.83 o
   2   7   5        3.82        6.13      3.07 o
   3   7   5      421.04      450.99     10.08 o
   4   7   5        2.36        1.93      2.94 o
   5   7   5      274.01      245.96      8.88 o
   6   7   5      122.42      134.52      6.98 o
   7   7   5       13.83       13.68      5.09 o
   8   7   5      103.84      109.07      8.11 o
   9   7   5       50.07       49.91      6.87 o
  10   7   5        1.89       -1.43      5.11 o
  11   7   5        0.53       -5.66      9.40 o
  12   7   5        2.98        3.00      7.66 o
  13   7   5        0.54       -7.66      7.66 o
  14   7   5        0.78       13.27     12.71 o
  15   7   5       10.14       19.07     10.82 o
 -15   8   5        0.07        4.06      7.46 o
 -14   8   5        0.95        3.58      6.94 o
 -13   8   5       10.71       13.97      6.53 o
 -12   8   5        6.42        4.54      7.03 o
 -11   8   5        4.23        4.51      6.45 o
 -10   8   5        1.85        5.92      5.80 o
  -9   8   5       22.04       21.86      6.60 o
  -8   8   5        4.56        0.47      5.22 o
  -7   8   5      274.76      283.08     11.36 o
  -6   8   5     1050.10     1025.24     18.89 o
  -5   8   5       63.55       58.23      6.12 o
  -4   8   5       78.87       82.86      3.89 o
  -3   8   5        0.03        1.18      2.12 o
  -2   8   5        0.06       -0.42      1.59 o
  -1   8   5      560.33      605.58     11.49 o
   0   8   5      337.91      359.68     10.05 o
   1   8   5       30.70       34.02      3.77 o
   2   8   5       93.26       96.99      5.35 o
   3   8   5      814.02      793.56     14.69 o
   4   8   5      267.11      243.01      8.28 o
   5   8   5      124.93      126.29      7.22 o
   6   8   5       29.38       34.05      6.72 o
   7   8   5      219.21      202.00      9.10 o
   8   8   5       92.19       89.78      7.56 o
   9   8   5       16.19       18.76      6.16 o
  10   8   5        0.00        0.96      4.80 o
  11   8   5        0.50        0.14      7.01 o
  12   8   5        0.74       -4.21      7.65 o
  13   8   5       24.50       24.86     11.87 o
  14   8   5       14.77        8.77     10.16 o
 -15   9   5        9.02       20.72      8.23 o
 -14   9   5       12.41       21.94      7.84 o
 -13   9   5       32.44       46.81      7.70 o
 -12   9   5       52.29       58.65      7.46 o
 -11   9   5        2.95       11.28      5.66 o
 -10   9   5        5.30       -1.88      4.17 o
  -9   9   5        7.34       13.65      9.00 o
  -8   9   5       37.40       29.80      7.19 o
  -7   9   5       14.57        9.60      6.94 o
  -6   9   5        0.06       -5.18      5.60 o
  -5   9   5        0.04        2.61      2.50 o
  -4   9   5       10.40        7.40      2.55 o
  -3   9   5       82.67       89.38      4.22 o
  -2   9   5      187.73      177.52      6.40 o
  -1   9   5       10.95        3.77      3.68 o
   0   9   5       32.93       47.21      6.20 o
   1   9   5      193.05      191.97      7.22 o
   2   9   5      101.09      102.69      5.89 o
   3   9   5      179.73      186.25      7.52 o
   4   9   5       73.74       67.19      6.62 o
   5   9   5        1.73        7.75      5.29 o
   6   9   5      305.40      268.57     11.27 o
   7   9   5        0.00       -0.04      4.43 o
   8   9   5      100.58      125.16      8.44 o
   9   9   5       12.76       10.72      5.90 o
  10   9   5       19.82       32.48      6.65 o
  11   9   5        0.51       -4.12      4.96 o
  12   9   5       38.77       42.38      9.89 o
  13   9   5       11.35      -10.90     13.25 o
  14   9   5        0.63       -9.30      9.30 o
 -15  10   5       24.40       16.23     14.07 o
 -14  10   5        0.06       -3.78     13.15 o
 -13  10   5        8.35       -2.29      6.54 o
 -12  10   5       10.73       22.31      6.55 o
 -11  10   5        1.04       -1.44      5.93 o
 -10  10   5       19.13       14.87      5.97 o
  -9  10   5        9.62        7.68      6.91 o
  -8  10   5       16.61        7.39      6.84 o
  -7  10   5       45.21       51.17      7.94 o
  -6  10   5      281.76      247.25     10.88 o
  -5  10   5      329.14      326.37      7.49 o
  -4  10   5       17.32       12.22      3.38 o
  -3  10   5       17.03       11.79      4.18 o
  -2  10   5      300.05      293.34      8.53 o
  -1  10   5      175.40      172.44      9.92 o
   0  10   5        0.15       -3.37      3.37 o
   1  10   5      207.50      184.23      8.27 o
   2  10   5      258.66      262.31     13.24 o
   3  10   5      318.80      319.02     10.05 o
   4  10   5       12.18       19.71      5.65 o
   5  10   5      355.05      392.61     12.99 o
   6  10   5      148.72      141.74      9.13 o
   7  10   5      133.89      151.48      9.31 o
   8  10   5        0.29       -6.51      6.67 o
   9  10   5       13.74       21.63      6.92 o
  10  10   5        4.36        3.40      5.75 o
  11  10   5        9.05        4.42      5.38 o
  12  10   5       26.64        9.68     12.81 o
  13  10   5        5.25       -1.93      9.19 o
 -14  11   5       52.41       51.11      9.34 o
 -13  11   5        1.27        0.12     12.70 o
 -12  11   5       55.96       80.01     11.13 o
 -11  11   5        6.48        9.91      6.28 o
 -10  11   5        7.53       10.51      6.70 o
  -9  11   5        0.04       11.55      7.36 o
  -8  11   5       45.80       36.16      8.20 o
  -7  11   5      201.05      206.60      7.97 o
  -6  11   5       30.71       34.63      5.27 o
  -5  11   5        2.78       -3.38      3.80 o
  -4  11   5      252.49      254.35      8.99 o
  -3  11   5      112.08      102.57      6.98 o
  -2  11   5      130.05      140.40      6.90 o
  -1  11   5      499.55      493.70     13.56 o
   0  11   5      445.48      425.31     12.92 o
   1  11   5      193.09      194.15      8.20 o
   2  11   5       25.93       38.17      5.26 o
   3  11   5       47.84       47.86      6.34 o
   4  11   5       40.34       43.10      6.17 o
   5  11   5      232.44      229.60     10.65 o
   6  11   5        0.02       -0.71      5.11 o
   7  11   5        6.21        5.87      5.51 o
   8  11   5       17.29       29.42      7.51 o
   9  11   5       85.43       86.44     15.94 o
  10  11   5        8.81       10.62      7.28 o
  11  11   5        0.15       -6.80      6.80 o
  12  11   5       23.41       26.47     11.46 o
  13  11   5        6.02       -1.98     28.07 o
 -13  12   5        3.74        5.46     10.49 o
 -12  12   5       77.33       89.05      8.78 o
 -11  12   5        7.89        8.64      9.34 o
 -10  12   5        3.13        2.77      4.56 o
  -9  12   5       71.68       78.80      6.47 o
  -8  12   5      340.49      296.19     10.84 o
  -7  12   5       36.02       28.07      5.81 o
  -6  12   5       13.83        2.50      4.88 o
  -5  12   5       19.65       16.69      5.28 o
  -4  12   5      282.13      293.94     10.85 o
  -3  12   5      134.76      136.18      7.48 o
  -2  12   5        4.04        3.71      3.82 o
  -1  12   5       57.38       48.05      5.93 o
   0  12   5       63.34       60.30      6.46 o
   1  12   5        3.95        1.46      4.94 o
   2  12   5       45.58       51.80      5.83 o
   3  12   5       12.93        7.68      5.00 o
   4  12   5       28.74       36.03      6.27 o
   5  12   5      162.92      170.08      9.91 o
   6  12   5       11.38        8.70      5.69 o
   7  12   5       79.64       74.55      8.00 o
   8  12   5        2.09        4.42      6.42 o
   9  12   5        0.75        3.54      6.77 o
  10  12   5        0.29       -6.33      7.20 o
  11  12   5        3.66       -4.39      7.79 o
  12  12   5        7.98        2.57     10.90 o
 -12  13   5        8.37       13.61      7.48 o
 -11  13   5        7.53        6.12      6.69 o
 -10  13   5       19.46       27.97      6.83 o
  -9  13   5        5.73        1.12      5.42 o
  -8  13   5       95.34       72.37      8.02 o
  -7  13   5       13.68        7.27      5.78 o
  -6  13   5       26.51       16.29      6.34 o
  -5  13   5       42.28       47.42      6.90 o
  -4  13   5      172.69      170.00      9.30 o
  -3  13   5        0.69        6.76      4.42 o
  -2  13   5        0.05        2.28      5.43 o
  -1  13   5        7.85        2.06      7.57 o
   0  13   5      296.93      284.14     12.98 o
   1  13   5       30.12       18.13      5.56 o
   2  13   5       10.17        1.75      4.98 o
   3  13   5       65.25       60.76      7.12 o
   4  13   5       33.08       38.44      6.52 o
   5  13   5       13.59       12.07      5.83 o
   6  13   5       23.33       21.24      6.21 o
   7  13   5       14.96        7.62      5.94 o
   8  13   5        9.96        6.53      8.80 o
   9  13   5        9.67       28.49      8.04 o
  10  13   5        8.71        2.13      7.87 o
  11  13   5       10.74       -2.07      8.05 o
 -12  14   5        6.27       13.64      7.78 o
 -11  14   5        1.90        3.49      7.18 o
 -10  14   5       29.32       42.23      7.58 o
  -9  14   5        0.84        4.07      6.25 o
  -8  14   5        0.69       -5.22      6.09 o
  -7  14   5        9.71        9.13      6.44 o
  -6  14   5       23.44       17.17      9.56 o
  -5  14   5        2.69       12.53      5.89 o
  -4  14   5        0.02       -3.09      4.47 o
  -3  14   5      683.18      648.00     14.90 o
  -2  14   5       14.22       11.98      6.48 o
  -1  14   5        6.93        6.14      5.97 o
   0  14   5       45.30       36.88      7.45 o
   1  14   5       17.12        2.27      6.33 o
   2  14   5        3.86       -0.26      5.90 o
   3  14   5        6.95        8.08      6.41 o
   4  14   5      145.70      132.28     13.44 o
   5  14   5       14.35       12.66      6.23 o
   6  14   5        2.29        7.64      5.94 o
   7  14   5       31.26       19.29      7.78 o
   8  14   5        4.19       -4.43      7.06 o
   9  14   5        0.35       -6.92      8.97 o
  10  14   5       18.34       17.69     11.28 o
 -10  15   5        1.14       -4.84     22.14 o
  -9  15   5       36.52       48.35      8.25 o
  -8  15   5       14.47       29.08     10.12 o
  -7  15   5        4.05       10.84      6.99 o
  -6  15   5       16.74       16.58      7.10 o
  -5  15   5        9.98       16.39      6.42 o
  -4  15   5        0.10       -3.28      4.94 o
  -3  15   5       97.18       99.33      8.50 o
  -2  15   5       25.84       27.49      6.43 o
  -1  15   5        0.17        2.05      6.20 o
   0  15   5        4.32       18.07      6.87 o
   1  15   5        8.48       13.15      7.64 o
   2  15   5       39.04       48.28      8.30 o
   3  15   5        0.35       -3.67      7.24 o
   4  15   5       17.57       25.24     10.57 o
   5  15   5       37.57       31.50      8.00 o
   6  15   5        9.48       32.33      8.73 o
   7  15   5        2.40        5.94      8.03 o
   8  15   5       21.38       23.25     10.04 o
   9  15   5        1.63       -6.41      7.81 o
  -9  16   5       13.44       23.87     13.96 o
  -8  16   5        0.67        6.99      7.46 o
  -7  16   5        0.63       -6.49      6.49 o
  -6  16   5        0.02       -9.97     13.69 o
  -5  16   5        0.47        3.94      5.48 o
  -4  16   5        5.89        3.51      5.53 o
  -3  16   5        5.76        2.03      6.04 o
  -2  16   5       41.97       32.73      6.97 o
  -1  16   5       17.87       11.79      7.03 o
   0  16   5        8.80       18.34      7.69 o
   1  16   5        2.31       -8.89      8.98 o
   2  16   5        5.30       -0.82      9.79 o
   3  16   5        0.21        8.55      7.92 o
   4  16   5       16.14       -4.50      7.39 o
   5  16   5       19.26       26.62      8.22 o
   6  16   5        3.37       12.32     17.93 o
   7  16   5       12.94        1.90     15.11 o
   8  16   5        2.93        9.03      8.45 o
  -8  17   5        0.08       17.37      7.73 o
  -7  17   5        1.02       11.04      7.76 o
  -6  17   5        0.12        2.11      6.10 o
  -5  17   5        0.40       -5.97      5.97 o
  -4  17   5        0.00       -6.88      6.88 o
  -3  17   5       59.93       66.85      9.95 o
  -2  17   5       10.86       11.98      7.05 o
  -1  17   5       31.51       38.39      7.78 o
   0  17   5        3.48       10.76      7.75 o
   1  17   5       54.78       51.56     22.54 o
   2  17   5       11.53        5.98      9.36 o
   3  17   5       36.03       51.65      9.68 o
   4  17   5        6.91       17.35     12.52 o
   5  17   5       12.31        9.02      8.08 o
   6  17   5        9.23        4.66      8.22 o
   7  17   5        5.61        3.90      9.12 o
  -6  18   5        8.28       12.92      6.75 o
  -5  18   5        5.40        7.41      9.11 o
  -4  18   5        6.64       20.88      8.40 o
  -3  18   5        1.56       -6.98      6.98 o
  -2  18   5        1.73        5.75     10.06 o
  -1  18   5        1.24       -5.93      7.03 o
   0  18   5       61.65       55.56     10.00 o
   1  18   5       10.71        4.91      9.44 o
   2  18   5       25.87       27.26     11.38 o
   3  18   5        0.20       -7.45      7.45 o
   4  18   5        1.81       12.48      8.25 o
  -1  19   5        2.28        5.43      8.88 o
   0  19   5       38.82       40.93      8.80 o
 -17   0   6        0.00        2.33     18.42 o
 -16   0   6        0.30       -4.08     12.08 o
 -15   0   6       26.76       41.02     13.75 o
 -14   0   6        1.89       -9.64      9.64 o
 -13   0   6      693.54      726.28     36.09 o
 -12   0   6      172.49      195.34     19.67 o
 -11   0   6      259.81      238.14     18.99 o
 -10   0   6     1158.29     1240.65     46.54 o
  -8   0   6      732.85      780.23     32.01 o
  -7   0   6       11.44        6.58      4.62 o
  -3   0   6        9.87        1.22      5.19 o
  -2   0   6     4181.65     3887.90     65.26 o
  -1   0   6     1369.87     1254.33     17.29 o
   0   0   6    57794.97    54945.91    766.06 o
   1   0   6     5874.14     5199.00     74.69 o
   3   0   6      430.51      415.04      9.52 o
   4   0   6     2190.63     2250.18     40.97 o
   5   0   6      231.90      256.30      8.09 o
   6   0   6      231.66      235.20     14.99 o
   7   0   6       61.72       65.70      7.54 o
   8   0   6       23.22       19.96      7.03 o
   9   0   6        5.62       -1.11      6.84 o
  10   0   6       39.22       32.17      7.80 o
  11   0   6      130.44      138.87     11.34 o
  12   0   6      440.27      443.24     18.29 o
  13   0   6        9.09       -2.45      7.90 o
  14   0   6        0.29       -7.71      7.71 o
  15   0   6        2.15        5.19      9.78 o
  16   0   6        2.43       -4.32      9.53 o
 -17   1   6        0.56       -0.58      7.20 o
 -16   1   6        0.54        8.86      7.78 o
 -15   1   6       37.69       45.45     20.33 o
 -14   1   6        0.83       -0.41      7.54 o
 -13   1   6      423.63      483.26     20.73 o
 -12   1   6      192.60      167.19     12.98 o
 -11   1   6      487.62      482.23     14.60 o
 -10   1   6        6.85        4.72      6.56 o
  -9   1   6      208.02      232.18     22.43 o
  -8   1   6     2530.00     2339.31    146.77 o
  -7   1   6      107.01      116.43      6.88 o
  -6   1   6       46.17       58.40      4.17 o
  -5   1   6      607.18      659.24     13.80 o
  -4   1   6      243.17      233.12      6.61 o
  -2   1   6      110.34      118.25      3.95 o
  -1   1   6     6354.20     6209.69     66.79 o
   0   1   6     3699.14     3603.02     36.93 o
   1   1   6     2331.79     2226.51     25.60 o
   2   1   6      292.07      263.39      5.53 o
   3   1   6       62.86       91.39      4.10 o
   4   1   6     1574.23     1633.73     20.53 o
   5   1   6       65.81       55.11      2.84 o
   6   1   6       15.13       15.64      3.16 o
   7   1   6      601.43      657.67     11.42 o
   8   1   6       11.01       12.19      4.66 o
   9   1   6      652.14      652.63     14.21 o
  10   1   6        8.60        8.28      4.95 o
  11   1   6        1.06       -0.24      4.92 o
  12   1   6      193.06      197.86      9.63 o
  13   1   6       39.62       50.62      6.84 o
  14   1   6       19.99       16.60      6.66 o
  15   1   6        2.12       -1.51      6.75 o
  16   1   6        1.08       -1.58      6.99 o
 -17   2   6        1.16       -3.45      7.94 o
 -16   2   6        4.73        3.31      7.67 o
 -15   2   6        1.11       -1.40      6.63 o
 -14   2   6        0.00        5.54      6.52 o
 -13   2   6       74.93       78.72      9.79 o
 -12   2   6      343.45      323.62     13.04 o
 -11   2   6      119.98      138.35     12.76 o
 -10   2   6       18.46       22.84      5.51 o
  -9   2   6      157.66      166.84      8.48 o
  -8   2   6      762.19      763.91     14.71 o
  -7   2   6        0.31        5.12      2.70 o
  -6   2   6     1372.12     1415.94     22.20 o
  -5   2   6      979.08     1057.40     16.96 o
  -4   2   6      459.15      518.04      8.70 o
  -3   2   6     2873.96     2936.51     47.90 o
  -2   2   6     2120.53     2031.03     27.30 o
  -1   2   6      483.94      488.45      9.66 o
   1   2   6        0.36        1.87      1.38 o
   2   2   6      240.68      272.48      6.19 o
   3   2   6      343.36      361.70      5.83 o
   4   2   6     2989.27     2989.69     28.54 o
   5   2   6      508.17      510.05     10.49 o
   6   2   6      118.78      105.58      4.58 o
   7   2   6      265.55      295.26      7.93 o
   8   2   6      378.17      363.28      8.98 o
   9   2   6      667.18      700.58     18.50 o
  10   2   6       31.07       31.02      5.57 o
  11   2   6      473.86      497.84     13.24 o
  12   2   6        0.00        1.52      5.43 o
  13   2   6        8.96       -1.54      5.51 o
  14   2   6        2.14       -5.80      5.80 o
  15   2   6        0.32       -5.88      6.61 o
  16   2   6        5.53       -5.55      6.95 o
 -17   3   6        5.05        0.51      7.25 o
 -16   3   6        0.80        2.21      6.52 o
 -15   3   6       13.09       11.20     10.06 o
 -14   3   6        0.45        5.58      6.09 o
 -13   3   6       17.70       27.51      6.78 o
 -12   3   6        2.28       -5.29      5.29 o
 -11   3   6       38.62       33.36      6.02 o
 -10   3   6      258.78      273.43     11.07 o
  -9   3   6       25.32       23.35      4.96 o
  -8   3   6      220.87      229.54      7.37 o
  -7   3   6     1055.42     1043.97     17.62 o
  -6   3   6      785.91      820.38     22.09 o
  -5   3   6       47.19       41.53      3.59 o
  -4   3   6        0.27        2.50      2.14 o
  -3   3   6       21.40       32.95      2.10 o
  -2   3   6       11.17       16.94      2.79 o
   0   3   6       46.15       43.33      3.77 o
   1   3   6      981.03     1003.28     16.72 o
   2   3   6     2881.16     3018.33     39.46 o
   3   3   6      112.83      129.54      5.00 o
   4   3   6      103.81      114.41      4.87 o
   5   3   6        0.01       -2.05      2.05 o
   6   3   6      270.62      285.06      7.36 o
   7   3   6      658.54      667.69     12.94 o
   8   3   6      323.81      301.41      8.46 o
   9   3   6      136.36      125.52      7.27 o
  10   3   6      199.28      208.23      9.14 o
  11   3   6       14.59       19.72      5.56 o
  12   3   6        0.44       -1.01      5.34 o
  13   3   6        0.59       -5.26      5.26 o
  14   3   6       59.75       69.33      7.95 o
  15   3   6       16.22       20.07      8.13 o
 -17   4   6        0.24        1.28      7.37 o
 -16   4   6       48.81       61.17      9.10 o
 -15   4   6       12.24        0.39      7.07 o
 -14   4   6       15.46       10.19      7.55 o
 -13   4   6       37.50       60.81      7.87 o
 -12   4   6       22.72       10.63      6.39 o
 -11   4   6      271.91      276.69     11.78 o
 -10   4   6      102.76      118.67      7.99 o
  -9   4   6      261.42      263.30     10.48 o
  -8   4   6       20.04       22.70      3.32 o
  -7   4   6      120.55      172.96      5.61 o
  -6   4   6     1045.93     1042.94     27.18 o
  -5   4   6       43.38       54.13      5.01 o
  -4   4   6     1848.25     1985.60     36.54 o
  -3   4   6     2500.24     2818.94     34.16 o
  -2   4   6       42.85       41.36      2.38 o
  -1   4   6     2587.50     2606.90     31.93 o
   0   4   6       16.14       13.73      1.72 o
   1   4   6     1674.92     1580.12     20.45 o
   2   4   6        2.41        3.14      1.95 o
   3   4   6      283.61      313.19      6.60 o
   4   4   6       67.12       77.81      3.72 o
   5   4   6       89.83      109.20      4.65 o
   6   4   6      341.57      312.51      8.27 o
   7   4   6      359.33      334.71      8.68 o
   8   4   6        2.82       -1.26      3.91 o
   9   4   6       22.91       20.61      4.59 o
  10   4   6        7.74        4.49      4.99 o
  11   4   6       26.58       22.22      5.65 o
  12   4   6        9.92       16.49      6.44 o
  13   4   6        8.77        9.51      7.49 o
  14   4   6        0.96       -8.37      8.45 o
  15   4   6        1.31       -9.23      9.23 o
 -16   5   6        0.86       -6.45      6.98 o
 -15   5   6        1.32        5.38      6.39 o
 -14   5   6        0.47       -4.80      5.66 o
 -13   5   6        0.73       -5.24      5.24 o
 -12   5   6       12.37       10.70     12.28 o
 -11   5   6      247.79      234.52     10.76 o
 -10   5   6        1.56        3.65      4.45 o
  -9   5   6      351.53      405.12     13.06 o
  -8   5   6        3.40       -0.93      2.99 o
  -7   5   6        4.81       -0.74      3.94 o
  -6   5   6       34.94       39.26      4.37 o
  -5   5   6       60.25       51.94      4.14 o
  -3   5   6      447.00      462.13      9.68 o
  -2   5   6      287.25      302.31      5.65 o
  -1   5   6      193.82      168.65      5.99 o
   0   5   6      164.42      173.46      6.35 o
   1   5   6      490.14      504.98      7.55 o
   2   5   6      724.38      720.63     11.36 o
   3   5   6      713.47      747.17     12.12 o
   4   5   6      289.86      290.05      6.36 o
   5   5   6       90.89       85.36      4.60 o
   6   5   6       71.47       84.47      6.66 o
   7   5   6        0.20        4.84      3.21 o
   8   5   6      268.97      275.85      9.55 o
   9   5   6       31.02       27.40      4.43 o
  10   5   6      119.99      122.90      9.66 o
  11   5   6       41.05       53.77      8.29 o
  12   5   6        6.87       10.39      7.86 o
  13   5   6       37.01       39.32      9.95 o
  14   5   6       13.01       17.70      9.94 o
  15   5   6        0.09       -8.99      8.99 o
 -16   6   6        9.15        4.55      7.44 o
 -15   6   6        6.97       -1.01      6.67 o
 -14   6   6       16.31       22.43      6.51 o
 -13   6   6       86.57       74.65      7.70 o
 -12   6   6       16.29       17.16      5.43 o
 -11   6   6       17.82       19.38      5.01 o
 -10   6   6        5.68        1.32      4.18 o
  -9   6   6       56.41       56.98      3.95 o
  -8   6   6      276.74      314.69     11.83 o
  -7   6   6      220.84      207.16     10.01 o
  -6   6   6        6.40       14.62      5.77 o
  -5   6   6       38.41       43.38      3.84 o
  -4   6   6      293.96      355.41     18.93 o
  -3   6   6      549.88      535.63      9.26 o
  -2   6   6      656.62      697.22     10.02 o
  -1   6   6      743.50      746.19     12.66 o
   0   6   6      275.18      271.97      6.71 o
   1   6   6     1125.52     1172.71     18.20 o
   2   6   6      780.74      765.73     13.60 o
   3   6   6      132.18      144.10      4.27 o
   4   6   6      610.82      577.13      9.81 o
   5   6   6        0.33        3.65      3.23 o
   6   6   6       36.83       37.34      4.73 o
   7   6   6       84.01       84.36      5.44 o
   8   6   6      158.41      140.61      7.94 o
   9   6   6       40.96       43.34      5.16 o
  10   6   6       13.51       18.97      5.81 o
  11   6   6       73.78       75.93     10.12 o
  12   6   6       20.19        8.59      8.39 o
  13   6   6       13.00       -2.15      8.10 o
  14   6   6        9.95       -4.33      9.38 o
  15   6   6       32.42       51.34     19.64 o
 -16   7   6       25.14       30.16      9.03 o
 -15   7   6        3.14       12.62      8.23 o
 -14   7   6        0.09        9.12      6.11 o
 -13   7   6        2.77        8.89      7.84 o
 -12   7   6        0.85        0.92      5.59 o
 -11   7   6       13.07        2.75      7.31 o
 -10   7   6        1.32       -0.97      3.66 o
  -9   7   6        0.03        2.57      6.10 o
  -8   7   6      385.24      340.52     12.86 o
  -7   7   6      700.89      716.34     22.55 o
  -6   7   6        8.74       -0.75      2.96 o
  -5   7   6        7.67       11.16      3.33 o
  -4   7   6     1155.93     1260.75     20.47 o
  -3   7   6       93.59       80.05      3.33 o
  -2   7   6        0.01        2.20      2.25 o
  -1   7   6        0.08        0.59      2.24 o
   0   7   6       35.52       42.99      4.38 o
   1   7   6     1025.48      991.20     16.38 o
   2   7   6      540.83      594.02     11.93 o
   3   7   6      224.23      201.17      7.47 o
   4   7   6       12.44        1.80      2.46 o
   5   7   6      218.60      206.03      7.04 o
   6   7   6        0.79        2.49      3.93 o
   7   7   6      210.86      230.67      9.33 o
   8   7   6      281.49      273.92     14.06 o
   9   7   6       41.80       52.90      6.00 o
  10   7   6        2.20        3.58      5.72 o
  11   7   6       12.70       23.85      8.49 o
  12   7   6        1.14       -5.07      7.58 o
  13   7   6        0.47        1.07      8.96 o
  14   7   6        0.58       -7.47      9.26 o
  15   7   6       28.10       -2.04     25.06 o
 -15   8   6        5.99        5.72      7.49 o
 -14   8   6       32.80       37.13      8.88 o
 -13   8   6        8.87        6.91      9.58 o
 -12   8   6       14.51       -2.43      5.19 o
 -11   8   6       56.37       56.92      6.37 o
 -10   8   6       81.85       77.61      9.44 o
  -9   8   6        0.36       -0.64      4.75 o
  -8   8   6       22.93       28.73      5.71 o
  -7   8   6      415.08      414.66     13.27 o
  -6   8   6      148.34      143.81      8.60 o
  -5   8   6       29.04       18.90      3.85 o
  -4   8   6      144.59      139.55      4.31 o
  -3   8   6      165.73      156.00      4.35 o
  -2   8   6       66.32       70.28      3.58 o
  -1   8   6       45.89       43.42      3.78 o
   0   8   6      337.61      375.08      8.73 o
   1   8   6      260.28      282.55      8.30 o
   2   8   6      236.91      228.59      8.06 o
   3   8   6        0.17       -0.08      3.97 o
   4   8   6       74.07       77.90      5.68 o
   5   8   6      618.75      648.66     12.28 o
   6   8   6      661.63      675.83     14.79 o
   7   8   6       75.92       48.08      5.83 o
   8   8   6       48.04       39.74      6.53 o
   9   8   6       31.94       24.01      6.36 o
  10   8   6        2.73        3.92      4.88 o
  11   8   6        8.90       13.77      6.22 o
  12   8   6       12.91        9.07      8.82 o
  13   8   6       14.89       12.09     11.83 o
  14   8   6        0.55       -8.84      8.84 o
 -15   9   6       26.04       25.67      8.65 o
 -14   9   6       37.35       49.38      8.60 o
 -13   9   6       12.53       14.12      6.51 o
 -12   9   6       18.47       28.43      6.62 o
 -11   9   6        0.02        2.34      6.85 o
 -10   9   6        0.04       -0.32      9.80 o
  -9   9   6        2.71       -1.37      6.12 o
  -8   9   6        1.77        1.21      8.85 o
  -7   9   6      964.17      932.12     23.63 o
  -6   9   6      563.48      539.19     15.29 o
  -5   9   6       31.56       37.83      4.75 o
  -4   9   6       13.88        9.76      2.73 o
  -3   9   6       64.41       67.26      3.53 o
  -2   9   6       55.46       62.69      5.53 o
  -1   9   6      173.38      193.44     10.24 o
   0   9   6       19.06        5.62      3.66 o
   1   9   6      413.73      417.61     10.44 o
   2   9   6       88.08       91.55      5.95 o
   3   9   6       76.57       70.48      5.72 o
   4   9   6        0.11       -0.12      4.52 o
   5   9   6      121.41      120.75      8.28 o
   6   9   6        2.55       -1.24      5.05 o
   7   9   6      234.97      215.57      9.18 o
   8   9   6        0.60        1.34      5.39 o
   9   9   6        0.20       -3.28      5.72 o
  10   9   6       31.39       27.13      6.85 o
  11   9   6        4.64        7.13      5.20 o
  12   9   6       16.39       30.93      9.90 o
  13   9   6        3.33       -5.27      8.96 o
  14   9   6        3.93       -9.27      9.27 o
 -14  10   6        0.10       -7.00      7.00 o
 -13  10   6        8.94       14.49      7.87 o
 -12  10   6       14.38       13.31      5.69 o
 -11  10   6        0.01       -2.85      4.29 o
 -10  10   6        7.42        3.59      6.68 o
  -9  10   6      103.35      120.34     10.09 o
  -8  10   6       39.73       27.80      7.52 o
  -7  10   6       38.60       35.55      7.62 o
  -6  10   6       70.23       79.76      7.55 o
  -5  10   6      316.61      301.72      6.83 o
  -4  10   6       12.84       24.16      3.84 o
  -3  10   6       12.85       12.05      3.72 o
  -2  10   6        8.92        9.09      4.59 o
  -1  10   6      306.11      305.24     13.11 o
   0  10   6       15.70       22.04      5.21 o
   1  10   6       18.54       25.81      4.73 o
   2  10   6      441.26      434.29     11.37 o
   3  10   6      257.54      246.87      9.31 o
   4  10   6     1399.61     1341.22     26.37 o
   5  10   6       25.66       27.66      6.09 o
   6  10   6      138.47      142.92      9.23 o
   7  10   6       12.94       20.70      5.98 o
   8  10   6        6.39        3.39     12.32 o
   9  10   6        8.96        2.49      6.82 o
  10  10   6        8.81       -4.34      7.70 o
  11  10   6        0.12        9.19      7.33 o
  12  10   6        1.57       -1.39     17.77 o
  13  10   6        8.36       17.09     12.89 o
 -14  11   6       10.69       12.29     10.31 o
 -13  11   6        9.15       11.47      9.59 o
 -12  11   6       11.12       16.66      5.93 o
 -11  11   6       11.71       28.22     13.36 o
 -10  11   6        9.58        1.24      7.02 o
  -9  11   6        4.44       10.20      7.47 o
  -8  11   6       15.10       21.49      8.51 o
  -7  11   6      371.84      359.17     20.97 o
  -6  11   6       26.11       34.91      6.13 o
  -5  11   6      116.76      124.50      6.54 o
  -4  11   6      129.19      144.84      7.17 o
  -3  11   6      102.67      101.82      8.20 o
  -2  11   6      257.30      259.90     10.29 o
  -1  11   6       62.90       77.38      6.81 o
   0  11   6        0.02       -4.65      4.65 o
   1  11   6      197.12      212.00      8.64 o
   2  11   6      552.12      578.64     13.46 o
   3  11   6      115.37      125.03      7.19 o
   4  11   6      155.49      149.35      9.07 o
   5  11   6      273.42      229.93     10.95 o
   6  11   6        0.84       -1.89      5.19 o
   7  11   6        9.35        2.47      5.49 o
   8  11   6        1.49       -4.62      7.18 o
   9  11   6        8.05        0.46      9.16 o
  10  11   6       68.29       71.94     10.07 o
  11  11   6        1.55       -8.18      8.18 o
  12  11   6       14.72        8.95     13.57 o
  13  11   6        9.74      -22.54     22.54 o
 -13  12   6        2.93        1.51      6.31 o
 -12  12   6        9.15       -1.46      5.54 o
 -11  12   6       52.38       18.21     15.70 o
 -10  12   6        1.27        0.57      8.45 o
  -9  12   6       32.56       46.55     16.04 o
  -8  12   6       38.55       22.08      4.77 o
  -7  12   6        2.48       -4.82     11.33 o
  -6  12   6       40.04       47.00      6.48 o
  -5  12   6       57.03       55.63      6.52 o
  -4  12   6        0.01        0.91      3.72 o
  -3  12   6        0.23       -3.40      5.43 o
  -2  12   6       46.45       49.26      5.92 o
  -1  12   6       30.92       33.89      5.54 o
   0  12   6        0.05        0.07      4.71 o
   1  12   6       14.02        9.36      5.25 o
   2  12   6       20.22       23.80      4.96 o
   3  12   6       45.79       51.68      6.62 o
   4  12   6       16.03       11.00      5.57 o
   5  12   6       33.26       36.48      6.64 o
   6  12   6       13.41       15.05      5.99 o
   7  12   6       24.90       23.54      6.49 o
   8  12   6        7.34       10.64      9.30 o
   9  12   6        5.48        1.54     17.91 o
  10  12   6       44.35       70.80     10.12 o
  11  12   6        0.01       -2.97      8.15 o
  12  12   6        5.47      -15.70     29.80 o
 -12  13   6        9.85       12.94      6.81 o
 -11  13   6        0.43        2.35      5.90 o
 -10  13   6       12.22       10.20      5.43 o
  -9  13   6      173.74      173.54      9.96 o
  -8  13   6       27.46       36.10      7.53 o
  -7  13   6        2.71        3.37      5.50 o
  -6  13   6        4.46        1.21     11.39 o
  -5  13   6       24.40       17.56      5.95 o
  -4  13   6      141.17      123.76      7.01 o
  -3  13   6        9.06       12.79      6.09 o
  -2  13   6        3.13       11.77      5.72 o
  -1  13   6       21.31       15.76      6.30 o
   0  13   6       61.22       60.32      7.18 o
   1  13   6       20.11       15.68      5.53 o
   2  13   6       78.96       73.13      6.57 o
   3  13   6      110.40       92.63      7.99 o
   4  13   6        0.00       -2.26      5.30 o
   5  13   6       21.40       20.92      6.23 o
   6  13   6        5.28        1.45      6.41 o
   7  13   6        6.89       12.74      6.30 o
   8  13   6        4.16        5.23      6.92 o
   9  13   6       84.29       95.12     11.06 o
  10  13   6        0.30       10.00      8.56 o
  11  13   6       55.38       60.93     10.51 o
 -11  14   6        0.26        5.11      6.28 o
 -10  14   6       29.44       44.28      7.09 o
  -9  14   6       85.15       92.49      8.89 o
  -8  14   6        1.14        1.82      5.85 o
  -7  14   6       30.59       29.47      7.21 o
  -6  14   6        1.73       -4.01      5.77 o
  -5  14   6       11.66       11.05      4.79 o
  -4  14   6        4.34       -4.42      4.42 o
  -3  14   6       17.44       23.13      6.05 o
  -2  14   6        0.52       -1.40      5.84 o
  -1  14   6        0.28       -1.48      5.83 o
   0  14   6       90.76       88.70     10.43 o
   1  14   6        0.02        0.86      6.23 o
   2  14   6       89.81       91.07      9.28 o
   3  14   6        0.22       -4.59      5.35 o
   4  14   6       31.24       38.40      6.85 o
   5  14   6        0.00        4.24      6.08 o
   6  14   6        5.78        6.50      6.37 o
   7  14   6        0.07       -6.91      6.91 o
   8  14   6        0.18       -7.33      7.33 o
   9  14   6        0.10       -3.99      7.55 o
  10  14   6        5.66       -5.20      8.03 o
 -10  15   6        4.26        7.80      7.39 o
  -9  15   6       16.23       16.26      6.98 o
  -8  15   6        0.42       -4.39      6.97 o
  -7  15   6        8.13       14.44      7.07 o
  -6  15   6        0.58       -1.14     14.38 o
  -5  15   6        3.83        2.77      5.02 o
  -4  15   6        8.87        8.88      5.79 o
  -3  15   6        0.98        0.15      5.51 o
  -2  15   6        0.17       -4.32      6.04 o
  -1  15   6        0.15        1.27      6.38 o
   0  15   6        9.55       10.78      6.78 o
   1  15   6        8.05        8.19      7.00 o
   2  15   6       36.70       41.49     13.30 o
   3  15   6       51.36       64.68      9.03 o
   4  15   6        0.06        9.72      6.86 o
   5  15   6        0.25       -3.84      6.77 o
   6  15   6        0.57       12.51      7.41 o
   7  15   6        3.95        8.14      7.77 o
   8  15   6        2.27        1.91     10.35 o
   9  15   6       10.98       12.63      8.68 o
  -9  16   6       13.55       30.73      7.86 o
  -8  16   6        1.47        2.70      6.98 o
  -7  16   6        1.00        9.71     11.46 o
  -6  16   6        7.28       17.88      6.15 o
  -5  16   6        2.91        8.31      7.91 o
  -4  16   6        0.00       -4.25      7.44 o
  -3  16   6       13.10       15.96      6.62 o
  -2  16   6        4.42        4.05      6.79 o
  -1  16   6        0.17       -6.65      6.65 o
   0  16   6        0.18       -6.49      6.49 o
   1  16   6        2.64       12.42      7.84 o
   2  16   6        9.43       -4.66      8.26 o
   3  16   6        2.51       -0.98      6.82 o
   4  16   6        0.14        1.55      7.16 o
   5  16   6       34.77       45.37      8.96 o
   6  16   6        1.52       -0.66      8.66 o
   7  16   6        2.66       10.26      8.86 o
   8  16   6       17.77       11.59     15.96 o
  -8  17   6        2.48       12.71      7.96 o
  -7  17   6        0.01        4.28      6.05 o
  -6  17   6        7.98        7.41      9.71 o
  -5  17   6       25.95       40.77      9.86 o
  -4  17   6       17.97       10.41      7.94 o
  -3  17   6       44.00       37.41      7.83 o
  -2  17   6        9.01        5.94      6.50 o
  -1  17   6       71.31       75.49     10.22 o
   0  17   6       16.31       24.36     10.82 o
   1  17   6       30.27       16.03     10.07 o
   2  17   6        5.41        0.17      8.64 o
   3  17   6       29.59       31.11     10.39 o
   4  17   6        4.52       10.35      8.09 o
   5  17   6       13.63       18.17      8.37 o
   6  17   6        0.47        6.05      7.97 o
  -5  18   6        8.67        3.71     13.84 o
  -4  18   6        1.33        2.71      8.80 o
  -3  18   6        1.63       -0.16      8.56 o
  -2  18   6       17.51       22.97      8.01 o
  -1  18   6        7.02       -6.68      6.68 o
   0  18   6       61.95       84.44     11.15 o
   1  18   6       20.37       19.26     10.83 o
   2  18   6        1.91      -12.99     12.99 o
   3  18   6        9.69       11.34     12.08 o
   4  18   6        1.00        6.72     10.15 o
 -17   1   7        2.98        2.80      8.13 o
 -16   1   7        0.08      -11.70     13.20 o
 -15   1   7        1.52        6.16     14.12 o
 -14   1   7       27.54       18.10      8.70 o
 -13   1   7       21.20       38.02     14.19 o
 -12   1   7      412.68      369.58     17.31 o
 -11   1   7      287.38      316.37     15.21 o
 -10   1   7      205.21      208.53     11.86 o
  -9   1   7      153.50      159.84      9.85 o
  -8   1   7        1.85        1.63      2.42 o
  -7   1   7      943.67      915.63     18.69 o
  -6   1   7     1879.64     1994.59     35.00 o
  -5   1   7       55.49       56.70      4.05 o
  -4   1   7      582.34      562.36     12.11 o
  -3   1   7     2262.12     2075.33     38.79 o
  -2   1   7      116.40      120.53      4.02 o
  -1   1   7      283.06      248.88      5.25 o
   0   1   7      556.75      629.45      8.86 o
   1   1   7      115.36      103.29      3.62 o
   2   1   7     1579.42     1762.21     16.82 o
   3   1   7      350.49      377.36      6.67 o
   4   1   7       20.70        9.98      2.66 o
   5   1   7      218.64      206.93      5.71 o
   6   1   7        2.44        2.64      2.95 o
   7   1   7       20.02       30.03      4.08 o
   8   1   7      299.95      304.64     10.05 o
   9   1   7       15.38       11.55      5.18 o
  10   1   7       28.80       32.14      5.67 o
  11   1   7        3.17       -2.96      5.16 o
  12   1   7        0.94       -2.42      5.45 o
  13   1   7       52.25       57.42      7.49 o
  14   1   7        0.24       -5.23      6.18 o
  15   1   7        3.17       -7.14      7.14 o
 -17   2   7        1.24        7.04      8.27 o
 -16   2   7        2.29        7.61      8.35 o
 -15   2   7        2.49        4.31      7.68 o
 -14   2   7       59.64       54.20      8.19 o
 -13   2   7        7.77        3.40      5.88 o
 -12   2   7       55.24       54.14      8.01 o
 -11   2   7      185.78      207.81     10.53 o
 -10   2   7       23.85       17.47      5.41 o
  -9   2   7       22.07       18.68      4.98 o
  -8   2   7      161.46      175.61      6.91 o
  -7   2   7     1508.55     1525.73     24.50 o
  -6   2   7     1068.10     1128.54     18.62 o
  -5   2   7      331.10      326.68      7.36 o
  -4   2   7      296.00      307.42      7.63 o
  -3   2   7      142.31      158.14     10.58 o
  -2   2   7      472.62      448.65      9.32 o
  -1   2   7       26.28       25.22      2.47 o
   1   2   7      417.06      450.74      6.77 o
   2   2   7       69.03       70.93      3.19 o
   3   2   7     2487.02     2574.84     26.43 o
   4   2   7      356.95      369.83      6.07 o
   5   2   7     1195.31     1291.74     17.83 o
   6   2   7       67.62       70.67      4.35 o
   7   2   7       70.55       71.60      4.95 o
   8   2   7      249.34      260.63      7.94 o
   9   2   7        0.63       -1.67      4.67 o
  10   2   7      184.52      181.89      8.76 o
  11   2   7       21.43       19.64      6.53 o
  12   2   7       39.78       32.57      6.44 o
  13   2   7       14.50       -2.03      5.71 o
  14   2   7        2.01       -5.95      5.95 o
  15   2   7        1.60       -5.74      8.78 o
 -17   3   7        0.64       -1.87      8.28 o
 -16   3   7        6.54        2.02      6.73 o
 -15   3   7       40.85       56.24      8.87 o
 -14   3   7        5.22       -7.41      8.55 o
 -13   3   7       27.32       25.89      6.75 o
 -12   3   7      169.99      190.69     10.79 o
 -11   3   7      251.85      248.55     11.32 o
 -10   3   7      661.75      692.65     18.02 o
  -9   3   7       11.59        9.11      4.71 o
  -8   3   7       26.23       24.71      3.71 o
  -7   3   7       69.81       81.35      4.79 o
  -6   3   7       74.58       61.76      3.56 o
  -5   3   7      914.94      924.35     11.56 o
  -4   3   7     1947.60     1983.95     27.18 o
  -3   3   7      376.91      436.58      8.28 o
  -2   3   7      421.57      442.07      7.79 o
  -1   3   7      563.75      611.75     31.07 o
   0   3   7        6.55        4.99      1.73 o
   1   3   7      143.63      165.28      4.55 o
   2   3   7       11.11       12.61      2.56 o
   3   3   7      720.50      785.25      9.99 o
   4   3   7      246.36      239.17      7.04 o
   5   3   7      503.19      547.31      9.96 o
   6   3   7      358.21      310.58      7.87 o
   7   3   7       11.93        6.80      5.02 o
   8   3   7        3.04       -0.57      4.03 o
   9   3   7        0.35       -4.50      4.50 o
  10   3   7      296.16      296.48     10.35 o
  11   3   7       17.04       13.07      5.66 o
  12   3   7       13.56        5.52      5.71 o
  13   3   7        5.51       -2.72      5.68 o
  14   3   7        2.25       -7.40      7.40 o
  15   3   7        0.91       -8.22      8.22 o
 -17   4   7        8.44        2.61      8.08 o
 -16   4   7        5.99       -2.04     14.89 o
 -15   4   7       66.62       63.14      8.44 o
 -14   4   7        0.70       -5.71      5.71 o
 -13   4   7        5.65        3.73      5.91 o
 -12   4   7       93.24       92.99      8.48 o
 -11   4   7       45.02       54.30      6.77 o
 -10   4   7       99.48      102.19      7.69 o
  -9   4   7       40.77       47.69      5.72 o
  -8   4   7      203.65      230.14      7.98 o
  -7   4   7       48.86       54.24      5.80 o
  -6   4   7      297.72      301.14     13.21 o
  -5   4   7      660.51      665.11     13.64 o
  -4   4   7      299.47      348.56      6.15 o
  -3   4   7     2145.13     2208.76     27.26 o
  -2   4   7       35.93       29.06      3.66 o
  -1   4   7      815.67      806.78     12.33 o
   0   4   7     1750.95     1691.94     21.88 o
   1   4   7       79.65       62.38      4.95 o
   2   4   7        4.97        7.96      1.91 o
   3   4   7       22.26       23.62      2.85 o
   4   4   7        2.49        2.41      2.03 o
   5   4   7      676.72      682.15     11.25 o
   6   4   7      556.12      565.65     10.62 o
   7   4   7      411.47      413.26     10.21 o
   8   4   7       54.98       66.62      5.33 o
   9   4   7       19.89       31.02      4.49 o
  10   4   7       37.34       43.66      6.03 o
  11   4   7        0.00       -5.06      5.81 o
  12   4   7       10.36        6.32      6.39 o
  13   4   7       43.77       61.31     12.23 o
  14   4   7       23.85       23.49     11.05 o
  15   4   7        0.10        2.99      9.67 o
 -16   5   7        4.98       17.69      7.51 o
 -15   5   7       50.03       53.42     13.62 o
 -14   5   7        9.35       11.69      6.07 o
 -13   5   7        3.71        2.79      5.84 o
 -12   5   7       65.84       62.84      7.55 o
 -11   5   7        2.37        0.48      4.72 o
 -10   5   7      152.69      167.25      8.70 o
  -9   5   7      231.99      233.66     12.95 o
  -8   5   7      127.60      131.54      6.31 o
  -7   5   7      148.06      146.98      7.68 o
  -6   5   7       60.28       75.18      5.30 o
  -5   5   7      605.66      712.86     12.26 o
  -4   5   7     1499.75     1501.72     22.88 o
  -3   5   7     1440.54     1550.10     18.74 o
  -2   5   7      192.65      206.99      5.23 o
  -1   5   7      413.45      399.41      8.59 o
   0   5   7      143.14      124.74      4.26 o
   1   5   7      630.43      669.24      9.75 o
   2   5   7      150.62      156.66      5.12 o
   3   5   7     1351.75     1412.08     20.06 o
   4   5   7      337.58      377.42      7.57 o
   5   5   7       98.82       94.84      5.20 o
   6   5   7       19.63       12.46      3.60 o
   7   5   7      193.79      216.01      9.01 o
   8   5   7      225.82      203.42      8.18 o
   9   5   7      197.15      190.30      8.05 o
  10   5   7       21.76       23.19      6.26 o
  11   5   7       34.85       31.53     10.25 o
  12   5   7        6.89       -6.55      7.47 o
  13   5   7        1.86       -8.59      8.59 o
  14   5   7        3.26       -8.79      8.79 o
  15   5   7        0.03      -11.68     11.68 o
 -16   6   7       19.28       14.26      7.40 o
 -15   6   7        0.04        9.41      6.52 o
 -14   6   7        6.78       15.69      6.57 o
 -13   6   7       26.23       20.53      6.08 o
 -12   6   7        2.69        1.33      4.72 o
 -11   6   7        3.19        5.09      4.86 o
 -10   6   7       67.68       65.25      6.25 o
  -9   6   7      111.04       96.41      4.62 o
  -8   6   7       51.35       47.31      5.82 o
  -7   6   7       14.95       27.92      5.45 o
  -6   6   7       89.38       77.64      6.79 o
  -5   6   7      172.61      180.76      7.19 o
  -4   6   7       13.90        6.15      2.56 o
  -3   6   7      271.64      264.12      5.87 o
  -2   6   7      205.21      219.05      5.23 o
  -1   6   7     1380.78     1397.47     21.07 o
   0   6   7     2611.75     2607.30     35.75 o
   1   6   7      128.49      131.67      5.62 o
   2   6   7      433.07      407.08      8.09 o
   3   6   7      669.59      737.71     12.49 o
   4   6   7      383.22      424.00      8.53 o
   5   6   7      824.75      859.23     13.68 o
   6   6   7        3.09        6.44      3.30 o
   7   6   7        7.31        1.95      4.09 o
   8   6   7      215.43      198.17      7.83 o
   9   6   7      188.62      171.01     12.52 o
  10   6   7       21.74       13.07      5.94 o
  11   6   7       25.67       31.17      8.91 o
  12   6   7       97.17       88.97     13.59 o
  13   6   7       22.33       -4.46      8.91 o
  14   6   7        1.22       -5.57      8.88 o
  15   6   7        0.82       -6.74     13.65 o
 -16   7   7       12.64       24.79      9.16 o
 -15   7   7        0.28        3.40     11.36 o
 -14   7   7        5.54        7.74      6.98 o
 -13   7   7        0.83       -1.17      5.25 o
 -12   7   7       29.28       28.43      5.64 o
 -11   7   7      186.01      177.27      8.63 o
 -10   7   7        5.77        6.17      4.03 o
  -9   7   7       67.24       58.05     11.45 o
  -8   7   7      101.96       90.51      7.63 o
  -7   7   7       21.59       18.10      6.42 o
  -6   7   7        5.90       -0.10      2.65 o
  -5   7   7      104.25      118.65      5.89 o
  -4   7   7       60.19       60.99      3.70 o
  -3   7   7        8.04       10.43      2.38 o
  -2   7   7      459.40      507.93      8.65 o
  -1   7   7       15.94       13.64      3.17 o
   0   7   7       72.83       69.39      4.07 o
   1   7   7      544.63      573.22     11.53 o
   2   7   7        6.21        1.04      3.46 o
   3   7   7        4.33        7.57      3.93 o
   4   7   7        1.93        0.44      7.39 o
   5   7   7      458.35      507.26     12.46 o
   6   7   7       53.01       49.01      5.17 o
   7   7   7       36.41       42.53      5.14 o
   8   7   7        8.98        0.60      5.51 o
   9   7   7        2.85        5.87      4.94 o
  10   7   7       48.34       60.84      7.49 o
  11   7   7        0.00        4.23      7.87 o
  12   7   7       15.85       10.61      8.98 o
  13   7   7       23.77       12.57     10.01 o
  14   7   7       20.43       13.86     11.08 o
 -15   8   7        1.20        2.22     11.22 o
 -14   8   7       37.39       31.25      8.90 o
 -13   8   7        2.24        6.04      6.10 o
 -12   8   7       22.81       25.87      5.92 o
 -11   8   7       22.95       21.59      5.12 o
 -10   8   7       26.56       24.78      7.41 o
  -9   8   7       38.68       24.92      5.57 o
  -8   8   7       11.91        8.27      5.21 o
  -7   8   7       19.01       24.47      5.89 o
  -6   8   7        0.03        4.79      4.33 o
  -5   8   7       10.44       17.33      3.99 o
  -4   8   7        0.05        2.29      1.64 o
  -3   8   7        0.02        2.03      2.42 o
  -2   8   7      237.07      234.66      6.08 o
  -1   8   7       22.65       32.19      3.97 o
   0   8   7       79.83       92.83      4.74 o
   1   8   7      517.36      534.51     14.19 o
   2   8   7        6.86        9.18      4.02 o
   3   8   7      128.66      140.27      6.94 o
   4   8   7      169.65      178.48      7.92 o
   5   8   7      100.75       97.35      6.78 o
   6   8   7      116.28      124.90      6.45 o
   7   8   7      421.76      424.59     12.19 o
   8   8   7       36.93       47.35      6.91 o
   9   8   7       20.29       27.98      6.59 o
  10   8   7       16.06       12.97      5.43 o
  11   8   7        1.38       -3.62      8.00 o
  12   8   7        5.12       -8.06     10.89 o
  13   8   7        0.28       -7.66      9.03 o
  14   8   7        0.80       11.45     10.49 o
 -15   9   7        6.92        1.05      7.24 o
 -14   9   7        9.46        8.80      9.09 o
 -13   9   7       69.18       64.14      8.83 o
 -12   9   7        6.16        7.46      5.11 o
 -11   9   7        0.89       11.63      9.89 o
 -10   9   7        3.23        6.07      9.47 o
  -9   9   7       27.56       30.66      7.00 o
  -8   9   7      285.02      277.58     13.23 o
  -7   9   7       62.18       58.23      7.83 o
  -6   9   7      121.60      114.94      8.13 o
  -5   9   7      247.92      230.23      5.53 o
  -4   9   7      127.52      127.79      4.60 o
  -3   9   7      527.91      553.96     10.54 o
  -2   9   7      159.94      182.49      6.62 o
  -1   9   7       16.54       10.20      8.62 o
   0   9   7      481.60      496.73     16.21 o
   1   9   7      100.84      100.62      6.03 o
   2   9   7       46.11       33.06      5.21 o
   3   9   7      116.36      112.98      6.86 o
   4   9   7      820.77      858.34     23.13 o
   5   9   7        3.91       -3.42      4.87 o
   6   9   7      552.15      543.15     15.73 o
   7   9   7       60.58       67.02      8.61 o
   8   9   7       28.35       43.08     15.52 o
   9   9   7        0.92       -5.28      5.54 o
  10   9   7        1.37       -3.97      4.99 o
  11   9   7       33.45       29.95      7.34 o
  12   9   7       51.54       46.51     10.92 o
  13   9   7        1.12       -4.36      9.20 o
 -14  10   7        3.98       -3.26      6.60 o
 -13  10   7       13.20        3.20      5.71 o
 -12  10   7        0.06       -3.05      4.84 o
 -11  10   7        9.60        3.20     14.31 o
 -10  10   7        1.01       -8.48      9.77 o
  -9  10   7       13.37       13.01      7.00 o
  -8  10   7       79.26       96.69      9.40 o
  -7  10   7       51.11       48.93      7.84 o
  -6  10   7      566.64      573.74     17.04 o
  -5  10   7        3.08       -2.62      2.62 o
  -4  10   7       47.16       48.31      4.10 o
  -3  10   7       91.88       99.51      6.98 o
  -2  10   7        1.02        0.15      4.46 o
  -1  10   7        0.02        0.50      4.44 o
   0  10   7       34.22       20.63      5.42 o
   1  10   7       56.77       56.26      5.57 o
   2  10   7      454.57      458.31     12.31 o
   3  10   7      100.76      114.00      7.07 o
   4  10   7       83.11       87.99      6.65 o
   5  10   7      101.92      120.08      8.80 o
   6  10   7       10.71       -1.29      5.36 o
   7  10   7       25.81       24.45      6.41 o
   8  10   7       19.24       26.51      8.05 o
   9  10   7        3.49        3.88      7.01 o
  10  10   7       36.58       49.31      9.12 o
  11  10   7        1.99        1.75      6.14 o
  12  10   7        1.18       -0.20     10.91 o
  13  10   7       16.11       20.85     17.76 o
 -14  11   7        0.25       -6.09      6.09 o
 -13  11   7        0.17       -3.35      6.71 o
 -12  11   7        8.79       24.83     12.72 o
 -11  11   7        0.05        2.39     10.72 o
 -10  11   7        0.84        4.67      7.06 o
  -9  11   7        8.66        6.74      7.39 o
  -8  11   7       63.22       61.18      9.85 o
  -7  11   7      239.99      244.11     14.52 o
  -6  11   7       28.54       31.58      4.46 o
  -5  11   7      224.90      222.21      7.67 o
  -4  11   7        0.71       -3.03      4.34 o
  -3  11   7       97.73      100.28      7.26 o
  -2  11   7        0.30        2.51      4.53 o
  -1  11   7       27.41       24.86      5.22 o
   0  11   7        0.00        5.86      4.83 o
   1  11   7      308.24      307.30     10.06 o
   2  11   7       35.21       38.97      5.43 o
   3  11   7      544.81      541.07     13.34 o
   4  11   7      375.86      391.06     20.59 o
   5  11   7        1.47        1.43      7.52 o
   6  11   7       18.65       16.42      6.15 o
   7  11   7       58.88       59.30      7.73 o
   8  11   7       18.56       37.95      8.99 o
   9  11   7        0.27       -8.81      8.81 o
  10  11   7       14.76       19.08      8.18 o
  11  11   7        1.49       -7.07      7.95 o
  12  11   7        2.60       -9.32     10.90 o
 -13  12   7        7.78        8.39      6.22 o
 -12  12   7        0.11        5.27     16.60 o
 -11  12   7        8.15      -14.49     14.49 o
 -10  12   7       49.33       53.32      9.97 o
  -9  12   7        4.81        6.47      8.51 o
  -8  12   7        6.80       -2.28     11.14 o
  -7  12   7        5.67       15.35      5.19 o
  -6  12   7        8.65        1.20      5.08 o
  -5  12   7       82.30       78.20      5.09 o
  -4  12   7       77.23       78.40      6.19 o
  -3  12   7       19.04       17.20      5.14 o
  -2  12   7        4.82       -1.01      5.07 o
  -1  12   7       59.49       44.38      5.94 o
   0  12   7       34.93       45.37      6.36 o
   1  12   7      110.23      102.30      8.04 o
   2  12   7       55.58       53.80      5.86 o
   3  12   7        4.34        0.56      6.24 o
   4  12   7       47.62       55.95     10.19 o
   5  12   7      168.69      153.07     12.50 o
   6  12   7        4.54       -4.34      5.41 o
   7  12   7       50.39       56.91      7.75 o
   8  12   7       19.82       12.72     10.02 o
   9  12   7        0.35       -6.73      6.73 o
  10  12   7        1.07        4.80      8.04 o
  11  12   7        1.65       -1.87     14.24 o
  12  12   7       12.45      -19.71     19.71 o
 -10  13   7        6.68       21.54     12.45 o
  -9  13   7       40.49       32.51     13.41 o
  -8  13   7       51.74       43.17     20.04 o
  -7  13   7       20.30       21.37     10.79 o
  -6  13   7       12.60       17.13      6.18 o
  -5  13   7       91.16       91.52      6.31 o
  -4  13   7       21.87       27.69      5.78 o
  -3  13   7       31.89       25.10      6.62 o
  -2  13   7       88.33       82.98      8.53 o
  -1  13   7        1.55       -5.48      5.48 o
   0  13   7        4.76       15.45      5.70 o
   1  13   7       36.01       34.95      6.53 o
   2  13   7        0.11       -3.47      4.62 o
   3  13   7        5.86       -5.31      5.31 o
   4  13   7        2.02        6.51      5.64 o
   5  13   7       15.23        8.59      6.15 o
   6  13   7        1.39       -2.68      5.72 o
   7  13   7       41.59       38.74      7.58 o
   8  13   7       14.54        9.71      7.71 o
   9  13   7        5.89        5.22      7.98 o
  10  13   7        1.64        1.92     12.55 o
  11  13   7       21.83       28.53      9.52 o
 -10  14   7        8.77       14.50      5.56 o
  -9  14   7       10.11       24.17      9.15 o
  -8  14   7        4.12        5.88      5.87 o
  -7  14   7        0.53       -1.12      5.68 o
  -6  14   7       54.97       64.24      6.54 o
  -5  14   7       53.63       51.46      7.55 o
  -4  14   7        0.18        1.39      5.27 o
  -3  14   7       77.60       71.89      8.47 o
  -2  14   7      369.00      334.97     14.50 o
  -1  14   7        1.33        7.59      6.43 o
   0  14   7      135.09      153.32     11.09 o
   1  14   7       90.18       99.90     10.98 o
   2  14   7        1.43       -1.63      4.93 o
   3  14   7       43.53       41.51      6.98 o
   4  14   7        9.83       -0.84      5.78 o
   5  14   7        0.21        4.65      8.71 o
   6  14   7        6.49        3.27      6.48 o
   7  14   7        7.14       -2.63     11.29 o
   8  14   7       20.13       21.06     10.34 o
   9  14   7        1.08        0.98     14.98 o
  10  14   7       17.63       24.49     17.21 o
 -10  15   7       23.83       23.45      6.59 o
  -9  15   7        2.90       11.50      8.02 o
  -8  15   7       12.11       18.94      6.96 o
  -7  15   7       45.98       65.25      6.98 o
  -6  15   7        0.51       -0.31      6.80 o
  -5  15   7        1.65       -6.86      6.86 o
  -4  15   7       53.33       57.54      7.57 o
  -3  15   7        0.60       -5.37      5.37 o
  -2  15   7       38.90       45.04      8.19 o
  -1  15   7       20.74       29.40      7.45 o
   0  15   7        3.68        2.82      6.92 o
   1  15   7        4.70        4.53      6.71 o
   2  15   7       30.09        6.07     10.16 o
   3  15   7      224.97      242.72     14.30 o
   4  15   7        0.00        9.16      7.08 o
   5  15   7      154.37      143.35     12.07 o
   6  15   7       19.01       26.71      7.56 o
   7  15   7       45.96       59.34     15.99 o
   8  15   7        0.03       -6.09     15.06 o
   9  15   7        0.38       -3.47      8.64 o
  -9  16   7        0.07        6.49      8.43 o
  -8  16   7        5.72       13.77      5.74 o
  -7  16   7        4.04       23.11      8.07 o
  -6  16   7       10.87        8.70      7.72 o
  -5  16   7        6.05       12.30     11.94 o
  -4  16   7        8.12        1.11      5.98 o
  -3  16   7        5.18        5.04      6.15 o
  -2  16   7       41.57       38.22      8.29 o
  -1  16   7        0.16        4.86      6.92 o
   0  16   7       17.17       19.08      7.74 o
   1  16   7       36.33       31.02      8.64 o
   2  16   7        0.15       10.33      9.10 o
   3  16   7       39.31       53.29      9.14 o
   4  16   7        8.12        6.62      7.73 o
   5  16   7        3.40       -1.47      7.22 o
   6  16   7        6.25        2.11      7.48 o
   7  16   7        1.09       -0.82      9.02 o
  -7  17   7        3.53        8.71      8.03 o
  -6  17   7       11.93       14.63      8.52 o
  -5  17   7        9.40       -3.20      7.75 o
  -4  17   7        0.03       -0.59      7.56 o
  -3  17   7        4.73       12.92     11.54 o
  -2  17   7       13.18        8.81      6.89 o
  -1  17   7       52.40       64.69     10.05 o
   0  17   7        2.69        8.91      8.10 o
   1  17   7       75.48       55.49     14.45 o
   2  17   7       41.09       38.99     11.53 o
   3  17   7       12.32       14.85     14.86 o
   4  17   7        7.78       10.03      8.05 o
   5  17   7        0.05       -7.43      7.43 o
   6  17   7        0.30       -7.52      7.52 o
  -5  18   7        0.20       16.22      9.34 o
  -4  18   7        1.08      -10.08     10.95 o
  -3  18   7        7.91        5.95      7.22 o
  -2  18   7       29.57       33.36      8.28 o
  -1  18   7       17.29       24.11     13.56 o
   0  18   7       75.51      111.80     14.97 o
   1  18   7        6.60        4.91      8.07 o
   2  18   7        0.12        4.77      9.77 o
   3  18   7        2.21        5.04      7.95 o
 -17   0   8        0.42      -11.26     11.26 o
 -16   0   8        0.37       -9.80     11.71 o
 -15   0   8        0.71       -9.92      9.92 o
 -14   0   8        3.80       -5.12     10.35 o
 -13   0   8      161.55      189.69     20.32 o
 -12   0   8        3.21       -8.19      8.55 o
 -11   0   8       80.30      108.93     14.89 o
 -10   0   8       49.11       51.03     11.20 o
  -9   0   8        1.41        2.38      5.14 o
  -7   0   8       72.48       59.18      8.91 o
  -6   0   8      746.18      749.41     28.72 o
  -5   0   8     3701.68     4020.66     64.98 o
  -4   0   8     9022.33     9278.12    131.19 o
  -3   0   8      229.86      178.21      6.15 o
  -2   0   8     1254.68     1295.30     24.76 o
  -1   0   8     7068.93     7214.65    119.25 o
   0   0   8     1787.19     1857.71     33.46 o
   1   0   8     5335.43     5616.58     86.13 o
   2   0   8     1577.00     1754.14     28.72 o
   3   0   8      294.25      312.49     11.77 o
   4   0   8      826.42      760.49     13.88 o
   5   0   8      243.89      289.51      8.47 o
   6   0   8      214.34      259.34      9.31 o
   7   0   8      848.86      848.32     17.53 o
   8   0   8      653.84      657.88     20.33 o
   9   0   8      798.76      790.73     22.83 o
  10   0   8        9.44       22.19      7.96 o
  11   0   8       81.53       89.18     10.91 o
  12   0   8       83.06       83.93     11.04 o
  13   0   8        0.06       -8.24     15.76 o
  14   0   8        0.20       -6.00     10.49 o
  15   0   8        8.43       17.01     12.68 o
 -17   1   8        3.44        8.04      9.31 o
 -16   1   8        7.72       17.78      9.83 o
 -15   1   8        2.90       -2.56      7.96 o
 -14   1   8        0.08       -0.56      7.07 o
 -13   1   8        0.41        3.38      7.93 o
 -12   1   8      193.28      183.12     17.87 o
 -11   1   8        4.77        2.17      8.37 o
 -10   1   8      135.43      146.12      8.54 o
  -9   1   8        0.88        3.40      3.11 o
  -8   1   8      170.71      149.37      9.04 o
  -7   1   8      144.68      161.70      7.15 o
  -6   1   8     1905.53     1969.98     34.94 o
  -5   1   8      240.93      239.17      7.61 o
  -4   1   8       17.02       16.30      3.32 o
  -3   1   8      682.16      759.43     14.70 o
  -2   1   8      528.72      574.55      8.81 o
  -1   1   8       52.22       60.50      2.95 o
   0   1   8      546.52      591.69      8.63 o
   1   1   8     1592.87     1626.02     19.98 o
   2   1   8      328.51      366.74      8.03 o
   3   1   8     1464.34     1630.12     18.09 o
   4   1   8       13.91       22.80      2.89 o
   5   1   8      158.14      162.35      4.98 o
   6   1   8       40.32       42.68      4.33 o
   7   1   8      404.29      398.57      9.48 o
   8   1   8       78.56       84.08      6.86 o
   9   1   8       66.70       70.79      7.04 o
  10   1   8       25.18       22.69      5.66 o
  11   1   8      105.06       98.77      7.72 o
  12   1   8        6.45        3.49      5.61 o
  13   1   8       13.57        0.83      6.13 o
  14   1   8        5.63        7.91      7.02 o
  15   1   8        4.69        2.68      7.07 o
 -17   2   8        4.48        5.82      7.99 o
 -16   2   8        4.75       -0.06      8.73 o
 -15   2   8        3.19       -2.05      8.14 o
 -14   2   8       15.49       21.10      7.81 o
 -13   2   8      118.78      114.13      9.48 o
 -12   2   8        1.09        2.47      5.38 o
 -11   2   8       21.80       25.70      5.87 o
 -10   2   8      251.17      267.55     11.29 o
  -9   2   8       40.14       33.20      5.52 o
  -8   2   8       41.64       36.74      6.36 o
  -7   2   8       53.88       75.96      4.07 o
  -6   2   8       23.69       39.69      3.45 o
  -5   2   8     1128.37     1131.09     17.31 o
  -4   2   8      993.22     1078.21     20.93 o
  -3   2   8      429.10      499.29      9.08 o
  -2   2   8      634.59      328.88     19.17 o
  -1   2   8       42.83       57.30      2.73 o
   0   2   8      985.17     1123.91     19.46 o
   1   2   8       54.01       56.73      2.77 o
   2   2   8      730.85      754.58     10.38 o
   3   2   8      242.46      254.36      5.46 o
   4   2   8      760.28      791.46     11.25 o
   5   2   8        0.02        3.58      2.31 o
   6   2   8       13.82       17.54      3.69 o
   7   2   8      121.88      133.99      7.00 o
   8   2   8        1.41        0.68      3.95 o
   9   2   8       65.43       61.06      6.22 o
  10   2   8      277.07      271.63     10.42 o
  11   2   8       32.80       31.97      7.69 o
  12   2   8        9.36       16.05      6.08 o
  13   2   8        1.03       -6.27      6.27 o
  14   2   8        0.11       -7.30      7.30 o
  15   2   8        0.43       -7.91      7.91 o
 -17   3   8        3.25        0.17      6.71 o
 -16   3   8        0.01        5.89      6.87 o
 -15   3   8        0.92       -9.23      9.87 o
 -14   3   8       85.05      102.30      9.83 o
 -13   3   8        1.86       -6.43      6.43 o
 -12   3   8        7.02       10.85      5.76 o
 -11   3   8        2.18        0.67      7.85 o
 -10   3   8      710.39      708.79     24.48 o
  -9   3   8      313.91      294.46     15.25 o
  -8   3   8      191.46      162.85      6.72 o
  -7   3   8       21.87       24.63      3.38 o
  -6   3   8      474.13      563.99     11.08 o
  -5   3   8      103.93      114.59      4.44 o
  -4   3   8      230.98      229.18      5.90 o
  -3   3   8     1178.62     1199.04     18.15 o
  -2   3   8        3.95        3.64      1.74 o
  -1   3   8      123.67      140.45      4.02 o
   0   3   8      116.20       95.64      3.72 o
   1   3   8       73.01       84.35      4.68 o
   2   3   8      774.18      697.58     10.61 o
   3   3   8        9.48       12.63      2.35 o
   4   3   8      288.70      324.91      6.53 o
   5   3   8        7.37        8.10      2.58 o
   6   3   8        6.68        8.23      3.36 o
   7   3   8      154.31      153.60      7.07 o
   8   3   8       37.47       34.99      4.88 o
   9   3   8       36.30       39.77      4.76 o
  10   3   8      104.41      102.19      7.40 o
  11   3   8      122.95      129.27     11.75 o
  12   3   8       12.58       10.10      6.73 o
  13   3   8        4.14        6.03      7.58 o
  14   3   8       12.70       10.61      7.93 o
  15   3   8       10.66       14.62      9.58 o
 -17   4   8        1.99        9.37      7.84 o
 -16   4   8       31.17       32.65      7.97 o
 -15   4   8      113.70      115.72     10.99 o
 -14   4   8       43.23       54.08      8.35 o
 -13   4   8        1.22        2.56      8.54 o
 -12   4   8       15.52       11.04      5.68 o
 -11   4   8       43.29       45.90      6.67 o
 -10   4   8      523.65      519.77     15.14 o
  -9   4   8      201.92      188.06     10.63 o
  -8   4   8       85.36       75.56      4.74 o
  -7   4   8      993.97     1053.55     18.09 o
  -6   4   8      119.40      171.45      6.01 o
  -5   4   8      233.30      315.61      6.19 o
  -4   4   8      107.81      105.07      3.91 o
  -3   4   8       51.42       47.63      4.83 o
  -2   4   8       45.78       44.29      3.51 o
  -1   4   8       69.02       66.26      6.91 o
   0   4   8        0.48       -0.33      1.53 o
   1   4   8      231.76      266.34      6.24 o
   2   4   8      954.85     1062.77     23.32 o
   3   4   8       86.56       96.91      3.80 o
   4   4   8       11.16       14.78      2.95 o
   5   4   8      378.65      440.34      9.91 o
   6   4   8      623.60      638.35     10.82 o
   7   4   8      610.40      572.76     11.82 o
   8   4   8      128.72      130.95      6.52 o
   9   4   8       20.79       19.56      4.41 o
  10   4   8        0.08        0.42      5.89 o
  11   4   8        0.26       -4.29      6.02 o
  12   4   8        0.56       -6.32      6.32 o
  13   4   8       12.34        5.03      7.55 o
  14   4   8        1.74       -7.97      7.97 o
  15   4   8        2.33       -5.78      8.28 o
 -16   5   8        0.42        3.88      6.68 o
 -15   5   8       31.51       36.53      7.64 o
 -14   5   8        7.23        6.50      7.99 o
 -13   5   8       12.16       12.26      6.10 o
 -12   5   8        9.87        8.07      5.67 o
 -11   5   8      142.17      121.17      8.69 o
 -10   5   8       14.86       12.95      6.31 o
  -9   5   8      496.73      473.92     11.03 o
  -8   5   8       73.15       77.22      4.57 o
  -7   5   8       66.97       60.56      5.05 o
  -6   5   8        6.70       11.68      3.86 o
  -5   5   8      778.34      802.44     13.43 o
  -4   5   8      144.05      161.38      5.49 o
  -3   5   8      469.38      534.19      9.06 o
  -2   5   8     2378.56     2511.01     34.88 o
  -1   5   8      619.45      635.52     13.54 o
   0   5   8      675.59      747.28     10.78 o
   1   5   8      156.41      156.54      4.67 o
   2   5   8      218.37      241.53      5.57 o
   3   5   8      324.58      326.00      8.10 o
   4   5   8      260.38      279.68      7.88 o
   5   5   8      457.31      474.56     19.95 o
   6   5   8       81.88       85.35      5.68 o
   7   5   8       19.50       18.37      4.41 o
   8   5   8        0.13       -0.72      4.35 o
   9   5   8      169.08      166.65      8.01 o
  10   5   8      101.45       91.12      7.07 o
  11   5   8        6.40       -4.59      7.60 o
  12   5   8        0.14        1.58      7.23 o
  13   5   8       22.87       33.01     10.09 o
  14   5   8        9.78       -6.19     10.22 o
  15   5   8        1.39      -21.47     21.47 o
 -16   6   8       10.56        3.79      6.86 o
 -15   6   8        4.08        5.79      6.45 o
 -14   6   8        5.73        5.91      5.91 o
 -13   6   8        6.92        1.13      5.23 o
 -12   6   8       14.13        6.01      5.43 o
 -11   6   8        1.13       -0.17      4.39 o
 -10   6   8       23.04       30.42      5.44 o
  -9   6   8      118.72      115.72      5.10 o
  -8   6   8       97.86      100.09     10.83 o
  -7   6   8        3.47        7.94      4.87 o
  -6   6   8       77.42       88.51      9.18 o
  -5   6   8      297.29      321.61      9.29 o
  -4   6   8     1000.68      938.41     13.72 o
  -3   6   8      203.56      190.71      7.90 o
  -2   6   8      956.12      959.01     13.35 o
  -1   6   8      274.39      302.73      8.96 o
   0   6   8      146.56      143.25      5.10 o
   1   6   8        4.45        7.88      2.04 o
   2   6   8      717.91      775.01     12.83 o
   3   6   8       76.45       71.87      5.92 o
   4   6   8       36.92       24.23      3.65 o
   5   6   8       54.22       58.02      5.65 o
   6   6   8        3.55       -1.57      4.00 o
   7   6   8       25.60       25.62      6.13 o
   8   6   8       47.87       53.26      5.41 o
   9   6   8       37.38       27.49      5.67 o
  10   6   8        3.78       -4.92      4.92 o
  11   6   8        8.70       13.48      8.13 o
  12   6   8        0.64        8.10      8.99 o
  13   6   8        2.82       -7.14      8.84 o
  14   6   8       33.09       67.90     12.46 o
 -16   7   8       12.52       12.73     11.98 o
 -15   7   8        1.47       -0.28      6.40 o
 -14   7   8        6.10       15.33      6.16 o
 -13   7   8        0.49       -2.79      5.03 o
 -12   7   8        0.41       -1.26      4.45 o
 -11   7   8        8.40        7.29      5.32 o
 -10   7   8       88.51       85.24     11.23 o
  -9   7   8      291.81      289.65     18.83 o
  -8   7   8       96.98       84.50      8.99 o
  -7   7   8       31.55       32.80      6.54 o
  -6   7   8       23.74       23.39      4.40 o
  -5   7   8      153.82      139.27      6.37 o
  -4   7   8        3.82        3.19      2.28 o
  -3   7   8      563.83      655.49     11.17 o
  -2   7   8        4.42        5.77      2.53 o
  -1   7   8       60.81       55.98      6.73 o
   0   7   8      220.57      199.73      7.08 o
   1   7   8       63.79       83.62      5.24 o
   2   7   8        8.79        3.85      3.77 o
   3   7   8       92.60       89.75      6.06 o
   4   7   8      501.84      558.63     13.15 o
   5   7   8      151.14      132.40      6.39 o
   6   7   8       93.19       94.44      6.13 o
   7   7   8       73.64       70.44      6.24 o
   8   7   8        1.92       -4.70      4.82 o
   9   7   8      119.81      108.06      7.48 o
  10   7   8        2.05        2.11      6.95 o
  11   7   8        0.02       10.27     10.86 o
  12   7   8       50.40       43.09     10.34 o
  13   7   8        6.65       14.54     10.73 o
  14   7   8       37.10       44.15     11.95 o
 -15   8   8        0.13       -6.83      7.01 o
 -14   8   8        0.01       -7.14      7.14 o
 -13   8   8        3.35        7.56      5.74 o
 -12   8   8       11.29       16.00      5.77 o
 -11   8   8       20.17       19.38      6.49 o
 -10   8   8      162.90      184.49     12.77 o
  -9   8   8      631.08      617.00     23.38 o
  -8   8   8        1.46       -4.04      5.00 o
  -7   8   8      380.77      342.20     16.67 o
  -6   8   8       34.36       33.25      5.63 o
  -5   8   8        0.60       -1.35      4.89 o
  -4   8   8        0.26        3.48      2.20 o
  -3   8   8       61.69       57.87      4.22 o
  -2   8   8       62.46       67.93      4.89 o
  -1   8   8      742.18      781.35     16.22 o
   0   8   8       66.46       67.97      7.35 o
   1   8   8      662.85      645.42     14.92 o
   2   8   8       36.15       34.10      4.84 o
   3   8   8      173.74      172.87      7.94 o
   4   8   8        9.53        6.69      4.56 o
   5   8   8       20.82       26.69      7.38 o
   6   8   8       70.28       65.94      6.35 o
   7   8   8        9.87        7.10      4.47 o
   8   8   8      236.22      218.14     15.80 o
   9   8   8       18.44       13.44      6.54 o
  10   8   8        1.99       -2.44      5.07 o
  11   8   8       40.55       45.12     17.61 o
  12   8   8       58.41       72.28     11.89 o
  13   8   8       22.51       14.34     10.17 o
  14   8   8        3.81      -21.19     21.19 o
 -15   9   8        1.42        2.84      8.52 o
 -14   9   8        0.83        0.66     10.02 o
 -13   9   8       34.15       30.01      9.70 o
 -12   9   8       43.92       62.96      8.29 o
 -11   9   8       47.75       62.51     18.19 o
 -10   9   8       23.97       14.61      9.79 o
  -9   9   8        7.72       10.29      6.30 o
  -8   9   8       20.12       11.37      7.11 o
  -7   9   8       45.20       50.78      7.55 o
  -6   9   8        6.37        2.62      5.13 o
  -5   9   8       22.56       18.64      2.91 o
  -4   9   8        4.28        8.85      3.47 o
  -3   9   8      189.58      177.33      7.14 o
  -2   9   8      253.96      262.69      8.32 o
  -1   9   8      167.68      169.03     10.55 o
   0   9   8      128.79      122.09      7.78 o
   1   9   8      403.36      417.72     16.11 o
   2   9   8        0.15        0.95      4.29 o
   3   9   8      190.79      215.58      8.71 o
   4   9   8       13.25       24.18      5.27 o
   5   9   8      125.47      117.08      7.60 o
   6   9   8      231.37      221.36      9.63 o
   7   9   8      172.75      154.09     14.17 o
   8   9   8       34.03       23.01      7.68 o
   9   9   8       10.15        3.75      6.94 o
  10   9   8        0.02       -5.70      5.70 o
  11   9   8        2.89        6.35      6.81 o
  12   9   8        8.98       12.06     11.50 o
  13   9   8       62.70       99.04     13.09 o
 -14  10   8       19.84       21.78      9.00 o
 -13  10   8       10.99       10.86     10.27 o
 -12  10   8        6.33        8.57     11.24 o
 -11  10   8       50.01       52.29     13.14 o
 -10  10   8       24.02       19.56     10.46 o
  -9  10   8       20.00       22.47      7.18 o
  -8  10   8      110.16      120.98      9.83 o
  -7  10   8       60.71       82.57      8.78 o
  -6  10   8     1334.31     1329.16     29.84 o
  -5  10   8      419.50      442.46     10.80 o
  -4  10   8      650.02      645.42     13.48 o
  -3  10   8      815.59      808.74     15.39 o
  -2  10   8       43.58       42.10      5.83 o
  -1  10   8       47.47       49.42      6.20 o
   0  10   8      164.73      172.32      9.13 o
   1  10   8       33.08       29.07      5.15 o
   2  10   8      395.66      395.68     11.66 o
   3  10   8      103.47      111.95      7.12 o
   4  10   8      724.01      686.13     15.51 o
   5  10   8        0.21        1.91      4.74 o
   6  10   8      233.82      233.79     14.33 o
   7  10   8        4.45        6.44      5.53 o
   8  10   8       23.19       17.34     14.14 o
   9  10   8       40.93       49.10      9.13 o
  10  10   8        0.03        3.77      7.57 o
  11  10   8        3.39       11.17      6.57 o
  12  10   8        0.03        6.48     11.18 o
  13  10   8       28.77       56.29     28.81 o
 -14  11   8        0.44        6.48      7.42 o
 -13  11   8        3.60        6.42     26.56 o
 -12  11   8       26.41       42.57     13.18 o
 -11  11   8       20.86       29.62     12.00 o
 -10  11   8       20.11       22.55     11.30 o
  -9  11   8        6.43       -1.35      7.43 o
  -8  11   8       13.86        5.02      8.21 o
  -7  11   8       95.53      106.38     12.28 o
  -6  11   8       75.53       89.79      5.99 o
  -5  11   8       67.10       51.21      4.76 o
  -4  11   8      374.08      348.65     11.40 o
  -3  11   8       12.99       15.69      5.52 o
  -2  11   8      196.47      218.92      9.91 o
  -1  11   8       10.19       14.02      4.99 o
   0  11   8       15.25       16.60      5.22 o
   1  11   8        8.18       13.55      5.58 o
   2  11   8        5.88       11.97      4.68 o
   3  11   8       87.56       88.99      6.80 o
   4  11   8       70.47       63.27      6.90 o
   5  11   8       36.13       32.52      6.62 o
   6  11   8      132.14      129.69      9.60 o
   7  11   8        7.48        9.81      6.67 o
   8  11   8        6.06       -1.79      6.71 o
   9  11   8        0.01        3.98      7.56 o
  10  11   8        0.24       -7.11      7.11 o
  11  11   8       24.11       19.51      7.35 o
  12  11   8       17.42       15.13     19.49 o
 -13  12   8        5.73       26.58     17.85 o
 -12  12   8        5.18      -15.27     15.27 o
 -11  12   8       14.31       29.67     16.66 o
 -10  12   8        3.81       -7.40     14.30 o
  -9  12   8        0.00       -3.21      8.10 o
  -8  12   8       92.98       94.83     11.19 o
  -7  12   8        0.84        2.89      4.86 o
  -6  12   8       10.33       11.95      4.85 o
  -5  12   8       46.43       39.70      5.15 o
  -4  12   8        0.22       -5.17      7.16 o
  -3  12   8       94.20       91.25      7.39 o
  -2  12   8       13.94        9.74      4.93 o
  -1  12   8      135.96      119.60      8.32 o
   0  12   8        2.22       -1.41      4.90 o
   1  12   8      161.52      156.18      9.59 o
   2  12   8       68.18       75.08     10.97 o
   3  12   8      146.69      146.24      8.29 o
   4  12   8        7.94        9.09      5.59 o
   5  12   8       62.21       54.94      9.45 o
   6  12   8        7.66        2.89      6.44 o
   7  12   8        2.57       12.20      7.03 o
   8  12   8       38.63       38.44      8.72 o
   9  12   8       19.17       28.84     12.69 o
  10  12   8        1.24       12.43      8.31 o
  11  12   8        4.45       -8.17      8.17 o
 -10  13   8        2.08      -10.72     10.72 o
  -9  13   8        1.69        7.70     12.00 o
  -8  13   8       57.11       50.10      6.48 o
  -7  13   8        0.20       -4.66      4.66 o
  -6  13   8       41.89       29.22      7.04 o
  -5  13   8        2.96       -5.57      5.57 o
  -4  13   8        0.71       -2.64      4.98 o
  -3  13   8       78.47       70.82      8.70 o
  -2  13   8       32.79       32.57      6.01 o
  -1  13   8      378.99      345.11     12.97 o
   0  13   8      131.43      145.54     17.49 o
   1  13   8       65.49       61.45      7.47 o
   2  13   8        2.52        0.96      4.91 o
   3  13   8      124.57      121.93      8.21 o
   4  13   8       49.61       52.77      7.39 o
   5  13   8        5.12       -1.63      6.77 o
   6  13   8       15.82       24.31      6.95 o
   7  13   8        0.45        2.56      7.42 o
   8  13   8        2.92        8.59      7.87 o
   9  13   8        0.89       -3.12      7.59 o
  10  13   8       16.48       21.42      9.51 o
 -10  14   8        1.42       22.53     13.35 o
  -9  14   8        2.93        9.96      6.87 o
  -8  14   8        5.01       -1.26      9.62 o
  -7  14   8       75.29       78.41     10.08 o
  -6  14   8        0.00        6.49      6.34 o
  -5  14   8       33.03       20.87      7.54 o
  -4  14   8       17.17       15.47      6.01 o
  -3  14   8        4.75       -0.91      6.16 o
  -2  14   8       10.41       12.40      6.62 o
  -1  14   8       10.20       20.63      6.78 o
   0  14   8        0.63        7.60      7.40 o
   1  14   8        8.61        4.58      7.77 o
   2  14   8       17.79       17.54      6.60 o
   3  14   8       90.31       83.71     10.35 o
   4  14   8        0.03        5.51      6.25 o
   5  14   8        5.50       10.82      6.61 o
   6  14   8        1.61        5.16      6.54 o
   7  14   8        0.15        5.01      9.35 o
   8  14   8       15.92       26.28      8.68 o
   9  14   8       36.00       33.65      9.68 o
 -10  15   8        2.65        5.16      5.95 o
  -9  15   8        1.85       -3.62      4.39 o
  -8  15   8       45.11       52.92      8.44 o
  -7  15   8        0.00        2.27      6.68 o
  -6  15   8        2.09       -2.80      6.65 o
  -5  15   8        9.01        1.21     13.49 o
  -4  15   8        1.29       -1.89      5.60 o
  -3  15   8      136.03      138.67     11.15 o
  -2  15   8        1.47       -5.88      5.88 o
  -1  15   8        0.05       12.25      6.78 o
   0  15   8        4.87        6.64      8.08 o
   1  15   8        1.99        9.00      7.38 o
   2  15   8        6.77       11.56      7.48 o
   3  15   8        3.15        0.73      6.97 o
   4  15   8       10.91       13.67      8.56 o
   5  15   8        3.20        0.53      6.60 o
   6  15   8        0.42        6.28      6.83 o
   7  15   8        0.48       -0.47     11.13 o
   8  15   8       22.25       12.88      8.71 o
  -9  16   8        0.35        4.05     15.56 o
  -8  16   8       13.67        8.59     14.48 o
  -7  16   8        0.18        8.00      7.60 o
  -6  16   8        0.00        6.78     17.80 o
  -5  16   8       47.28       56.72      9.81 o
  -4  16   8        0.04       -0.48      6.08 o
  -3  16   8        0.34       -5.91      5.91 o
  -2  16   8       13.05       20.03      7.93 o
  -1  16   8        0.23        8.27      7.34 o
   0  16   8        0.69        4.65      7.49 o
   1  16   8        0.00       -4.05      7.42 o
   2  16   8        2.34       10.20      7.66 o
   3  16   8       20.76       29.88      8.46 o
   4  16   8        0.91       -0.35      7.46 o
   5  16   8        4.09       -7.02      7.02 o
   6  16   8        7.03        4.36      7.63 o
   7  16   8        5.83       -1.86      8.85 o
  -7  17   8        0.32       15.57     17.81 o
  -6  17   8        6.51       -7.70      7.70 o
  -5  17   8        5.00        3.06      8.11 o
  -4  17   8       20.02       38.16     10.15 o
  -3  17   8        7.58       13.49      7.07 o
  -2  17   8        1.47       -9.00      9.00 o
  -1  17   8        4.31        7.60      8.24 o
   0  17   8       59.76       77.41     14.20 o
   1  17   8       10.56       11.80      8.44 o
   2  17   8        0.28       -2.60      7.97 o
   3  17   8        0.00       -3.51      7.91 o
   4  17   8        9.32       27.60      8.75 o
   5  17   8        0.28        3.76      7.86 o
  -4  18   8        2.32       13.26     10.98 o
  -3  18   8        2.04       -5.48      6.77 o
  -2  18   8        2.85       -1.93      7.01 o
  -1  18   8        2.61        1.85      8.54 o
   0  18   8        3.09       -2.41      8.39 o
   1  18   8       53.54       61.73     10.86 o
   2  18   8        1.58       -6.96      9.26 o
 -17   1   9        0.24       -6.39     17.82 o
 -16   1   9        5.28       -1.06      8.63 o
 -15   1   9       21.90       28.31      9.52 o
 -14   1   9       16.72        6.38      7.57 o
 -13   1   9      237.20      231.45     15.76 o
 -12   1   9      181.70      177.70     13.58 o
 -11   1   9      162.93      157.50     12.07 o
 -10   1   9       24.42       22.37      7.23 o
  -9   1   9       48.36       31.17      8.29 o
  -8   1   9       18.37       22.41      5.55 o
  -7   1   9       58.98       60.18      6.33 o
  -6   1   9       70.98       76.16      5.17 o
  -5   1   9       28.26       22.34      3.88 o
  -4   1   9      135.86      133.74      9.34 o
  -3   1   9     3357.49     3407.74     41.83 o
  -2   1   9     4544.26     4818.56     53.14 o
  -1   1   9      623.66      675.21     16.66 o
   0   1   9     6735.34     7219.72     73.08 o
   1   1   9     4356.57     4508.58     44.23 o
   2   1   9      735.21      777.34     10.20 o
   3   1   9       54.33       44.61      2.91 o
   4   1   9        1.08       -0.18      2.07 o
   5   1   9        2.88       -1.72      1.72 o
   6   1   9      234.32      231.07      6.80 o
   7   1   9      245.09      248.33      8.90 o
   8   1   9      971.34     1024.36     18.81 o
   9   1   9      135.27      154.64      8.26 o
  10   1   9      209.82      211.29      9.68 o
  11   1   9       12.74        9.76      5.68 o
  12   1   9       15.47        6.61      5.93 o
  13   1   9        0.52       -5.65      9.52 o
  14   1   9        1.53       -6.19      6.80 o
  15   1   9        7.00        3.23     11.99 o
 -17   2   9        2.86        7.31     16.54 o
 -16   2   9        0.12        3.45      8.80 o
 -15   2   9        0.02        0.19      8.02 o
 -14   2   9      178.60      182.47     17.21 o
 -13   2   9        6.34        7.38      7.09 o
 -12   2   9        8.26        9.95      5.62 o
 -11   2   9       32.63       39.19      6.31 o
 -10   2   9       43.59       51.37      6.29 o
  -9   2   9       72.07       78.38      8.10 o
  -8   2   9      475.99      467.36     13.31 o
  -7   2   9      143.42      168.92      8.88 o
  -6   2   9      267.66      263.86      8.16 o
  -5   2   9       14.67        5.43      2.95 o
  -4   2   9      240.32      262.39      8.49 o
  -3   2   9      732.39      677.47     12.01 o
  -2   2   9       13.91       16.55      2.00 o
  -1   2   9      367.94      382.55      7.47 o
   0   2   9       67.96       65.36      3.79 o
   1   2   9      131.16      153.95      4.21 o
   2   2   9      289.47      261.45      5.82 o
   3   2   9     1644.70     1748.63     17.51 o
   4   2   9      342.35      375.28      7.05 o
   5   2   9        3.50        2.92      2.51 o
   6   2   9        6.41        5.98      2.51 o
   7   2   9       51.77       50.88      5.12 o
   8   2   9      135.96      125.44      6.39 o
   9   2   9      139.34      166.67      8.47 o
  10   2   9       36.38       32.06      6.84 o
  11   2   9        2.52       -5.23      5.23 o
  12   2   9        8.80       -1.68      5.85 o
  13   2   9       45.10       39.21      8.38 o
  14   2   9       12.45       13.74      8.42 o
  15   2   9        3.46       -7.93      7.93 o
 -17   3   9        2.26       -5.71      6.63 o
 -16   3   9       20.04       32.78      8.87 o
 -15   3   9        0.12       -6.29      6.29 o
 -14   3   9       38.46       53.11     16.55 o
 -13   3   9        1.91        4.76      5.76 o
 -12   3   9       20.49        3.01      5.58 o
 -11   3   9      127.67      133.84     12.65 o
 -10   3   9        4.25       12.48      5.13 o
  -9   3   9       17.27       22.28      5.35 o
  -8   3   9      458.45      457.11     13.19 o
  -7   3   9      500.85      475.97     11.35 o
  -6   3   9      761.19      856.09     15.53 o
  -5   3   9        2.37       -0.29      2.26 o
  -4   3   9       67.54       70.48      4.52 o
  -3   3   9      297.25      328.96      8.11 o
  -2   3   9     2003.27     2010.33     31.76 o
  -1   3   9      152.77      133.37      4.52 o
   0   3   9      210.84      210.67      5.07 o
   1   3   9      410.38      423.02      7.89 o
   2   3   9      125.92      142.15      4.68 o
   3   3   9      422.53      467.96      7.73 o
   4   3   9      398.10      380.01     14.67 o
   5   3   9        0.07        0.22      2.69 o
   6   3   9      422.24      441.92      9.45 o
   7   3   9      181.53      184.23      7.42 o
   8   3   9       59.59       61.96      5.29 o
   9   3   9        6.50        1.03      4.12 o
  10   3   9       46.41       38.22      6.28 o
  11   3   9       48.09       35.62      7.58 o
  12   3   9        6.25        6.02      6.71 o
  13   3   9       21.27       21.13      7.93 o
  14   3   9        0.16        1.87      8.55 o
  15   3   9        2.22       -8.27      8.27 o
 -16   4   9        1.51       -2.26      6.45 o
 -15   4   9        0.00       -2.40      6.99 o
 -14   4   9       29.41       29.03      7.46 o
 -13   4   9       44.10       47.16      9.60 o
 -12   4   9        3.40        5.96      5.53 o
 -11   4   9      115.61      123.40      8.81 o
 -10   4   9      123.73      108.04     13.63 o
  -9   4   9       11.67       14.94      5.05 o
  -8   4   9      275.91      259.22      8.10 o
  -7   4   9        2.18       -1.31      3.45 o
  -6   4   9       21.29       19.83      2.27 o
  -5   4   9      150.58      166.03      6.43 o
  -4   4   9       18.06       13.54      2.43 o
  -3   4   9      268.90      271.42      6.64 o
  -2   4   9        5.95       -0.04      1.17 o
  -1   4   9      330.74      340.01      6.07 o
   0   4   9      129.38      144.98      4.69 o
   1   4   9       19.24       16.40      2.38 o
   2   4   9        7.86        2.60      2.04 o
   3   4   9      530.51      552.54     10.27 o
   4   4   9        5.81        9.86      3.05 o
   5   4   9        4.19        4.52      3.22 o
   6   4   9      186.93      220.17      6.74 o
   7   4   9      166.20      177.71      7.98 o
   8   4   9       60.89       41.67      5.42 o
   9   4   9        3.53       -1.59      4.56 o
  10   4   9      106.45      118.89      9.22 o
  11   4   9      137.28      138.26      9.68 o
  12   4   9        2.82        2.65      7.71 o
  13   4   9        3.98       -5.01      7.89 o
  14   4   9        0.38       -8.45      8.45 o
 -16   5   9       35.40       46.74      8.64 o
 -15   5   9       55.72       63.91      8.52 o
 -14   5   9       10.02       15.36      6.92 o
 -13   5   9        4.34       -5.16      5.16 o
 -12   5   9       43.64       49.94      7.02 o
 -11   5   9       21.35       22.19      5.77 o
 -10   5   9       87.78       74.47      6.83 o
  -9   5   9       19.22       18.86      4.68 o
  -8   5   9       28.75       29.77      3.72 o
  -7   5   9      120.82      130.16      5.30 o
  -6   5   9      445.09      450.77      8.20 o
  -5   5   9      839.38      825.72     11.78 o
  -4   5   9       40.70       47.00      3.07 o
  -3   5   9      737.60      757.60     11.20 o
  -2   5   9      418.29      444.25      9.73 o
  -1   5   9      241.80      216.73      8.23 o
   0   5   9       88.21       93.05      3.90 o
   1   5   9       90.39       90.49      3.98 o
   2   5   9      504.61      475.06      9.70 o
   3   5   9       77.35       69.42      3.82 o
   4   5   9        5.15        7.18      2.85 o
   5   5   9      429.33      427.45     11.33 o
   6   5   9       36.03       33.13      4.75 o
   7   5   9       99.36       92.37      5.82 o
   8   5   9      246.79      229.52      8.91 o
   9   5   9      157.11      172.82     12.48 o
  10   5   9        9.13       17.52      7.12 o
  11   5   9        9.17        5.47      7.41 o
  12   5   9        0.03        0.56      7.69 o
  13   5   9        7.41       -5.59      8.51 o
  14   5   9        6.04       -8.37      8.37 o
 -16   6   9        1.52       -7.11      9.17 o
 -15   6   9        4.63       13.54      7.96 o
 -14   6   9        2.05       15.39      6.23 o
 -13   6   9        1.10        4.40      5.69 o
 -12   6   9        1.68       -1.50      4.99 o
 -11   6   9        3.35       -1.33      4.68 o
 -10   6   9       14.78       13.83      4.63 o
  -9   6   9       11.61        7.47      2.95 o
  -8   6   9        7.14        3.06      7.52 o
  -7   6   9      185.07      186.95      9.67 o
  -6   6   9       52.71       41.16      5.82 o
  -5   6   9      268.69      306.95      6.77 o
  -4   6   9      172.70      214.34      7.13 o
  -3   6   9      534.07      554.05     10.74 o
  -2   6   9       44.97       41.02      3.52 o
  -1   6   9       63.82       68.28      4.96 o
   0   6   9      500.99      524.11      9.73 o
   1   6   9       35.69       36.29      2.96 o
   2   6   9        6.68        9.31      2.95 o
   3   6   9       17.44       20.11      3.68 o
   4   6   9     1232.00     1215.02     17.17 o
   5   6   9      381.25      388.46     10.24 o
   6   6   9        3.22       -1.65      4.27 o
   7   6   9        0.00       -5.98      6.05 o
   8   6   9       31.27       17.71      4.84 o
   9   6   9       82.10       91.85      7.39 o
  10   6   9        1.99        1.53      5.28 o
  11   6   9        0.08        1.46      6.97 o
  12   6   9        3.91       -4.06      9.39 o
  13   6   9        3.75        7.02      9.81 o
  14   6   9        0.29      -13.19     13.19 o
 -16   7   9        0.33        5.12      8.04 o
 -15   7   9        1.51       -3.34      6.07 o
 -14   7   9       28.92       40.77      7.27 o
 -13   7   9        0.15       14.90      7.01 o
 -12   7   9        8.38       13.56      5.40 o
 -11   7   9       68.31       64.73      6.62 o
 -10   7   9        4.65       -1.46      4.83 o
  -9   7   9       13.25        5.99      9.98 o
  -8   7   9      513.86      519.21     16.77 o
  -7   7   9       55.21       39.18      6.47 o
  -6   7   9      119.37      105.16     10.79 o
  -5   7   9     1015.71     1064.02     15.59 o
  -4   7   9      149.18      148.32      5.06 o
  -3   7   9      297.32      316.55      8.10 o
  -2   7   9       10.92        7.14      2.75 o
  -1   7   9      665.63      681.61     15.33 o
   0   7   9       62.05       67.19      4.16 o
   1   7   9        0.14        1.54      3.71 o
   2   7   9      156.27      147.35      7.02 o
   3   7   9      381.54      395.61     12.03 o
   4   7   9       79.62       79.29      6.43 o
   5   7   9      223.65      237.12     11.69 o
   6   7   9        0.08       -3.94      3.94 o
   7   7   9      300.81      271.75     10.97 o
   8   7   9       44.38       45.48      7.57 o
   9   7   9       15.87       14.95      5.08 o
  10   7   9       31.35       29.59      6.33 o
  11   7   9        0.26        3.32      8.47 o
  12   7   9        1.14       -8.68      8.68 o
  13   7   9        1.28       -2.75      9.63 o
  14   7   9        1.91       -9.74      9.74 o
 -15   8   9       12.14        6.35      7.28 o
 -14   8   9       13.74       17.95     12.52 o
 -13   8   9        1.55       -4.84      5.32 o
 -12   8   9        2.82       11.85      5.21 o
 -11   8   9        0.28        2.83      5.37 o
 -10   8   9       27.39       34.81     10.70 o
  -9   8   9      100.67      107.92     16.66 o
  -8   8   9      423.19      408.44     14.21 o
  -7   8   9      269.01      209.68     11.19 o
  -6   8   9      648.66      669.32     16.51 o
  -5   8   9      279.94      307.70      8.30 o
  -4   8   9      101.13      108.28      6.27 o
  -3   8   9       38.22       28.28      4.72 o
  -2   8   9        8.71       14.12      4.00 o
  -1   8   9      204.02      204.83      9.38 o
   0   8   9      579.96      577.70     12.35 o
   1   8   9       47.00       48.52      5.08 o
   2   8   9      662.26      654.92     14.15 o
   3   8   9        2.02        1.19      4.62 o
   4   8   9      160.37      195.10      8.89 o
   5   8   9       35.26       41.64      5.88 o
   6   8   9       13.86        0.44      5.26 o
   7   8   9       51.02       48.63      7.01 o
   8   8   9        0.92       -2.02      5.14 o
   9   8   9       19.53       10.73      5.96 o
  10   8   9        6.71        3.08      6.13 o
  11   8   9        9.62        2.05      8.79 o
  12   8   9       48.67       73.61     12.14 o
  13   8   9       12.37       12.07     10.55 o
 -15   9   9       17.38       34.27      7.87 o
 -14   9   9        0.04       -0.96      6.20 o
 -13   9   9        2.46        2.23      5.41 o
 -12   9   9        2.13        4.98      5.67 o
 -11   9   9        0.59       -0.35      9.74 o
 -10   9   9       13.11       29.73     20.89 o
  -9   9   9        6.49        9.14      8.90 o
  -8   9   9       78.10       71.11     12.58 o
  -7   9   9       28.09       37.88      8.04 o
  -6   9   9      120.04      123.04      5.86 o
  -5   9   9       42.22       46.36      3.61 o
  -4   9   9       56.37       65.34      5.31 o
  -3   9   9      409.28      413.42     10.78 o
  -2   9   9      386.82      405.98     10.52 o
  -1   9   9      163.16      166.47     10.78 o
   0   9   9      397.27      397.03     12.77 o
   1   9   9        0.00        3.14      4.26 o
   2   9   9       12.74        9.43      4.76 o
   3   9   9        4.95       10.54      4.82 o
   4   9   9       10.74        8.80      4.91 o
   5   9   9       15.27       18.28      5.16 o
   6   9   9      674.35      645.22     15.62 o
   7   9   9       48.76       48.75      6.31 o
   8   9   9        1.33        1.26      6.68 o
   9   9   9       24.02       16.56      7.41 o
  10   9   9        0.43        3.57      6.14 o
  11   9   9       16.08       28.74      8.80 o
  12   9   9        1.30        1.19     11.94 o
  13   9   9        0.04       -9.03     20.71 o
 -14  10   9        4.98        0.80      8.44 o
 -13  10   9        2.21       11.10      8.70 o
 -12  10   9       25.00       28.35     17.60 o
 -11  10   9       13.56       28.90     11.39 o
 -10  10   9       16.73       12.07     10.14 o
  -9  10   9       69.81       73.82      8.60 o
  -8  10   9        0.29       -3.23      6.58 o
  -7  10   9      170.63      168.59     21.69 o
  -6  10   9       80.33       78.33      5.62 o
  -5  10   9        6.47        1.83      3.75 o
  -4  10   9       94.62      103.55      6.16 o
  -3  10   9       62.32       56.80      5.29 o
  -2  10   9      291.95      311.42     11.31 o
  -1  10   9       94.59      101.29      7.63 o
   0  10   9        0.01       -3.59      4.67 o
   1  10   9       59.10       56.62      5.72 o
   2  10   9        2.85        9.37      4.70 o
   3  10   9        0.49       -1.90      4.35 o
   4  10   9       53.06       59.69      6.36 o
   5  10   9       10.66       15.16      5.42 o
   6  10   9        9.03       14.36      5.48 o
   7  10   9        7.40        2.75      6.26 o
   8  10   9        0.39       -5.17      6.60 o
   9  10   9        4.26        9.09      7.35 o
  10  10   9       18.71       22.44      9.36 o
  11  10   9        0.47       -2.93      9.38 o
  12  10   9       36.38       34.61     13.74 o
 -14  11   9       22.64       23.47     13.35 o
 -13  11   9       14.56       21.17     13.35 o
 -12  11   9        1.28        1.52     14.42 o
 -11  11   9        8.86        7.36     15.46 o
 -10  11   9        4.55       -9.62     13.43 o
  -9  11   9       49.98       55.44      9.60 o
  -8  11   9       19.18       25.73     10.41 o
  -7  11   9        0.75       -7.28      7.28 o
  -6  11   9       21.62       18.81      4.49 o
  -5  11   9      145.77      139.39      7.41 o
  -4  11   9      288.36      299.34     12.58 o
  -3  11   9      238.73      223.16      9.97 o
  -2  11   9      124.11      115.89      7.81 o
  -1  11   9      202.85      225.98     10.30 o
   0  11   9       12.28       11.76      5.44 o
   1  11   9       78.08       76.75      7.43 o
   2  11   9       36.59       37.42      8.45 o
   3  11   9       91.62       97.86      7.20 o
   4  11   9        1.53        4.53      4.91 o
   5  11   9        5.14        3.75      5.28 o
   6  11   9       11.28        4.83      5.96 o
   7  11   9       69.39       55.12     10.26 o
   8  11   9        0.94       -0.82      6.82 o
   9  11   9        2.28       -3.16      7.35 o
  10  11   9        0.98        8.11     11.05 o
  11  11   9        1.08        1.45      6.91 o
  12  11   9       10.17        8.04     25.53 o
 -13  12   9        0.15      -15.05     15.05 o
 -12  12   9        2.72        7.93     16.71 o
 -11  12   9        0.13      -14.15     14.15 o
 -10  12   9        8.88       -3.92     14.26 o
  -9  12   9      116.63      132.15     12.47 o
  -8  12   9       19.63       11.48      8.35 o
  -7  12   9       55.23       54.52      5.97 o
  -6  12   9        0.33        7.85      6.76 o
  -5  12   9      111.88      119.78     13.87 o
  -4  12   9        3.87        1.57      4.59 o
  -3  12   9        0.24       -1.21      4.73 o
  -2  12   9        2.60        2.11      4.90 o
  -1  12   9        2.50        7.52      5.06 o
   0  12   9        9.26        6.42      5.36 o
   1  12   9        0.66       -1.44      5.25 o
   2  12   9        5.85        1.88      4.78 o
   3  12   9       74.81       80.60     13.14 o
   4  12   9      114.26      126.29     13.23 o
   5  12   9      120.56      118.03      9.53 o
   6  12   9       10.39        3.98      5.94 o
   7  12   9        2.45        0.95      7.20 o
   8  12   9        0.40        0.84     10.53 o
   9  12   9       16.14        8.23     11.32 o
  10  12   9       36.22       66.96     10.87 o
  11  12   9        2.19       -0.77      7.05 o
 -12  13   9        3.58      -10.74     15.55 o
 -11  13   9        0.06       -0.34     15.51 o
  -9  13   9       14.08        6.48     11.51 o
  -8  13   9       30.95       25.92     10.30 o
  -7  13   9       11.46       12.52      6.00 o
  -6  13   9       24.43       36.26      7.16 o
  -5  13   9        3.82        1.12      5.93 o
  -4  13   9        0.76       -3.57      4.76 o
  -3  13   9        2.11       -5.48      7.45 o
  -2  13   9       19.30       19.28      5.75 o
  -1  13   9      208.49      223.71     11.33 o
   0  13   9       20.94       20.01      6.16 o
   1  13   9      132.42      137.72      9.60 o
   2  13   9        0.08        7.88      5.06 o
   3  13   9       15.41       23.12      6.86 o
   4  13   9       28.78       40.41      6.50 o
   5  13   9       23.39       27.09      6.85 o
   6  13   9       10.63        3.55      6.35 o
   7  13   9        0.73       -2.23      7.33 o
   8  13   9       13.79       12.26     11.11 o
   9  13   9        1.51       -1.82     15.01 o
  10  13   9       18.79       21.06     10.15 o
  -9  14   9        0.38       -5.26      5.26 o
  -8  14   9        0.00       -0.95      5.88 o
  -7  14   9        0.90       11.13      6.52 o
  -6  14   9        5.09        4.34      6.48 o
  -5  14   9       52.69       40.44      8.40 o
  -4  14   9        4.46        1.04      6.66 o
  -3  14   9      242.83      216.75     15.35 o
  -2  14   9       10.19       15.94      6.76 o
  -1  14   9        9.14        4.97     10.06 o
   0  14   9        3.96        3.48      5.74 o
   1  14   9       15.17       16.32      6.47 o
   2  14   9        2.41        2.78      6.53 o
   3  14   9        5.29       13.08      5.78 o
   4  14   9        8.97        5.10      6.33 o
   5  14   9        0.58       -5.95      5.95 o
   6  14   9        0.03        1.78      8.68 o
   7  14   9        0.29        6.14      7.78 o
   8  14   9        1.34       -6.91     12.75 o
   9  14   9        0.22        4.78     14.14 o
  -9  15   9        5.59        9.44      6.65 o
  -8  15   9        1.44        1.95      6.61 o
  -7  15   9       31.73       18.34     12.86 o
  -6  15   9        0.92       -1.40     11.61 o
  -5  15   9       96.27      107.78     11.14 o
  -4  15   9        0.48       -0.19      7.54 o
  -3  15   9       33.07       54.92      8.39 o
  -2  15   9        0.61        2.96      6.41 o
  -1  15   9       16.94       21.37      7.60 o
   0  15   9        5.66        5.08      7.04 o
   1  15   9        3.37       -3.11      7.38 o
   2  15   9      145.01      152.88     13.22 o
   3  15   9       35.31       30.13     13.34 o
   4  15   9        3.01       -4.35      6.36 o
   5  15   9        5.69       -1.15      8.01 o
   6  15   9       10.17       -0.94      6.91 o
   7  15   9        2.29        8.52      8.17 o
   8  15   9        1.60       -7.19      7.94 o
  -8  16   9        0.00        0.15      6.84 o
  -7  16   9        8.51       10.16      7.74 o
  -6  16   9        0.09       11.73      7.60 o
  -5  16   9       35.03       21.37      9.83 o
  -4  16   9        5.23        2.91      8.16 o
  -3  16   9       72.49       80.76      9.61 o
  -2  16   9        8.80       17.98      7.93 o
  -1  16   9       15.01       19.73      8.18 o
   0  16   9       22.73       40.60      9.17 o
   1  16   9       45.21       41.48      9.43 o
   2  16   9        1.28        1.03      8.05 o
   3  16   9        6.92       18.19      8.28 o
   4  16   9        1.03        5.34     10.80 o
   5  16   9        0.00       -4.95      7.41 o
   6  16   9        4.79       14.29      9.82 o
  -7  17   9        1.42      -12.53     12.53 o
  -6  17   9        2.36        4.99      8.06 o
  -5  17   9        5.36       12.68      9.51 o
  -4  17   9       12.57       22.73      9.87 o
  -3  17   9       12.01       15.70      7.14 o
  -2  17   9        0.50        6.45      7.76 o
  -1  17   9       96.92       93.34     11.45 o
   0  17   9       17.89        9.86      8.54 o
   1  17   9       22.55       20.53      9.28 o
   2  17   9       40.74       52.68     10.24 o
   3  17   9        0.98        1.51      7.92 o
   4  17   9        2.16        2.83      8.17 o
  -3  18   9        0.00        7.17      9.28 o
  -2  18   9        0.28       -6.86      6.86 o
  -1  18   9        1.31        3.09      8.40 o
   0  18   9       21.47       23.44     11.84 o
   1  18   9       10.34       12.52      9.15 o
 -17   0  10        0.52        2.52     13.80 o
 -16   0  10        0.58       -1.75     12.19 o
 -15   0  10       26.43       30.68     13.61 o
 -14   0  10       26.43       26.01     12.35 o
 -13   0  10       10.02       17.72     11.26 o
 -12   0  10       62.68       87.70     14.85 o
 -11   0  10      114.52      122.87     15.89 o
 -10   0  10       47.37       56.08     11.73 o
  -9   0  10      406.27      378.79     22.37 o
  -8   0  10       41.21        9.58      4.78 o
  -7   0  10      256.04      264.96     28.35 o
  -6   0  10       94.27      106.71      6.58 o
  -5   0  10       64.37       52.40      5.63 o
  -4   0  10      793.45      771.98     17.38 o
  -3   0  10      801.95      782.27     18.76 o
  -2   0  10     5812.67     5913.42    100.28 o
  -1   0  10        5.66        5.98      2.51 o
   0   0  10      279.24      205.23      7.96 o
   1   0  10     1065.17      956.14     15.91 o
   2   0  10     2660.39     2638.85     48.30 o
   3   0  10      375.08      367.65     21.49 o
   4   0  10     1181.89     1122.39     19.20 o
   5   0  10      431.24      454.50     12.72 o
   6   0  10       74.24       62.79      6.84 o
   7   0  10        0.12        3.01      5.17 o
   8   0  10      436.65      430.91     22.04 o
   9   0  10      520.47      505.89     20.58 o
  10   0  10        7.47        6.20      8.07 o
  11   0  10        0.38       15.33      8.51 o
  12   0  10       77.83       53.02     10.42 o
  13   0  10        1.10       -4.79      9.06 o
  14   0  10        0.20       -9.30      9.30 o
 -17   1  10        0.08        4.55      8.96 o
 -16   1  10       11.01       13.60     16.11 o
 -15   1  10        3.81        0.37      8.13 o
 -14   1  10        6.08       11.91      7.43 o
 -13   1  10        0.12       -1.72      7.09 o
 -12   1  10      305.60      313.40     24.49 o
 -11   1  10       90.72       67.09     11.22 o
 -10   1  10      304.03      317.76     15.03 o
  -9   1  10      790.70      826.92     19.37 o
  -8   1  10       41.78       40.96      6.48 o
  -7   1  10        1.15       -1.91      1.91 o
  -6   1  10        2.74        0.88      2.94 o
  -5   1  10       15.41       21.35      3.25 o
  -4   1  10     1709.15     1698.76     22.77 o
  -3   1  10      414.43      491.67      8.98 o
  -2   1  10     2358.44     2496.48     29.20 o
  -1   1  10      363.13      379.16      7.18 o
   0   1  10      152.68      167.20      4.07 o
   1   1  10        4.09        4.80      1.86 o
   2   1  10        0.23        1.13      2.08 o
   3   1  10     1229.49     1206.52     14.84 o
   4   1  10       18.78       26.91      2.94 o
   5   1  10      253.32      230.22      6.66 o
   6   1  10       19.47        9.66      3.54 o
   7   1  10      467.65      446.52     10.55 o
   8   1  10        0.01        5.51      5.17 o
   9   1  10      272.95      297.74     11.01 o
  10   1  10      124.92      128.05      8.39 o
  11   1  10        4.51       -1.60      5.59 o
  12   1  10       13.58       15.67      6.38 o
  13   1  10       22.08       29.64      9.16 o
  14   1  10        0.01       -7.99      7.99 o
 -17   2  10       11.57        9.66      9.51 o
 -16   2  10        0.81        4.99      8.83 o
 -15   2  10        0.16       -6.46      7.42 o
 -14   2  10       10.08       10.70     10.48 o
 -13   2  10      118.31      136.80     12.60 o
 -12   2  10       16.26       16.56      6.25 o
 -11   2  10      108.21      109.76     13.80 o
 -10   2  10        0.16       -4.47      4.47 o
  -9   2  10       12.94       15.23      7.23 o
  -8   2  10       60.19       50.80      5.96 o
  -7   2  10      231.38      239.54      9.48 o
  -6   2  10      169.26      145.15      7.46 o
  -5   2  10     2845.18     3162.59     54.51 o
  -4   2  10      491.81      532.26     14.37 o
  -3   2  10     1492.91     1487.96     20.46 o
  -2   2  10      317.92      309.28      6.24 o
  -1   2  10      157.70      145.22      4.42 o
   0   2  10     2524.92     2510.69     29.85 o
   1   2  10     2342.82     2313.54     24.33 o
   2   2  10     1125.29     1279.78     15.38 o
   3   2  10       14.26       18.18      2.54 o
   4   2  10        8.47       10.78      2.53 o
   5   2  10       26.70       27.50      3.51 o
   6   2  10     1326.35     1360.93     19.96 o
   7   2  10        0.01        2.58      4.16 o
   8   2  10       21.90       22.70      4.74 o
   9   2  10       40.71       40.40      6.18 o
  10   2  10       15.19       23.94      6.08 o
  11   2  10        6.83        6.46      8.18 o
  12   2  10        0.08       -6.70      6.70 o
  13   2  10        0.86       -7.32      7.32 o
  14   2  10        3.89       -7.72      7.72 o
 -16   3  10        9.92       10.12      8.04 o
 -15   3  10        8.31        8.26      7.05 o
 -14   3  10        0.17       -3.55      6.00 o
 -13   3  10        6.00       12.33      6.17 o
 -12   3  10       26.23       28.11      6.59 o
 -11   3  10      106.84       97.17      8.29 o
 -10   3  10       36.23       39.90      6.16 o
  -9   3  10      414.22      404.64     15.98 o
  -8   3  10        0.07        1.47      4.41 o
  -7   3  10       65.90       84.05     11.61 o
  -6   3  10       66.67       55.92      4.10 o
  -5   3  10      180.49      182.01      6.23 o
  -4   3  10      431.27      418.88     11.32 o
  -3   3  10     1291.35     1428.02     24.28 o
  -2   3  10       25.59       33.21      2.78 o
  -1   3  10      764.93      779.30     12.39 o
   0   3  10       51.37       64.07      3.37 o
   1   3  10     3980.64     4226.00     52.38 o
   2   3  10     2301.64     2477.94     30.13 o
   3   3  10      254.77      220.99      5.39 o
   4   3  10       17.42       18.61      3.39 o
   5   3  10      433.43      459.48     10.27 o
   6   3  10       61.05       58.44      5.01 o
   7   3  10      153.28      139.51      6.82 o
   8   3  10       80.69       79.66      6.52 o
   9   3  10      121.15      121.44      7.21 o
  10   3  10        4.95       -1.46      6.40 o
  11   3  10        0.76       -2.53      6.30 o
  12   3  10        0.17        0.23      6.85 o
  13   3  10       12.29       -3.20      8.51 o
  14   3  10        0.07      -10.61     11.82 o
 -16   4  10        3.11       -7.07      7.07 o
 -15   4  10        0.29       -9.12      9.12 o
 -14   4  10       16.39       17.28      8.10 o
 -13   4  10        0.03        2.36      6.43 o
 -12   4  10       25.60       24.81      6.43 o
 -11   4  10      142.71      139.05      9.35 o
 -10   4  10       17.75        1.77      5.34 o
  -9   4  10      201.80      180.10      9.17 o
  -8   4  10       62.26       57.48      6.08 o
  -7   4  10      818.78      829.01     15.82 o
  -6   4  10       85.37       88.84      4.77 o
  -5   4  10       36.51       41.87      3.17 o
  -4   4  10       98.44       99.06      5.69 o
  -3   4  10     2020.53     2114.41     27.76 o
  -2   4  10      496.03      555.82     11.67 o
  -1   4  10      654.79      740.94     11.05 o
   0   4  10      119.99      106.02      8.39 o
   1   4  10      102.36       84.89      4.07 o
   2   4  10       11.46        6.13      2.59 o
   3   4  10      381.70      415.24      8.21 o
   4   4  10      474.92      462.47      8.63 o
   5   4  10      195.38      192.18      8.13 o
   6   4  10        0.22       -4.07      4.18 o
   7   4  10       63.00       54.32      5.72 o
   8   4  10        1.34        1.11      4.63 o
   9   4  10       12.62        7.74      4.93 o
  10   4  10      230.16      232.29     11.42 o
  11   4  10       36.86       36.62      8.43 o
  12   4  10        0.06       -7.35      7.35 o
  13   4  10        9.15       12.05      9.17 o
  14   4  10        2.79       -8.14     11.42 o
 -16   5  10        0.00      -10.14     10.22 o
 -15   5  10        9.73        6.19      7.12 o
 -14   5  10        0.19       -4.40      6.05 o
 -13   5  10        6.08       -0.20      5.85 o
 -12   5  10       15.06       32.59      7.57 o
 -11   5  10      118.60      111.58      8.43 o
 -10   5  10       30.44       27.77      5.78 o
  -9   5  10        0.24        2.23      4.30 o
  -8   5  10      272.93      263.05      8.28 o
  -7   5  10        1.56       -2.87      2.87 o
  -6   5  10      129.65      140.06      4.94 o
  -5   5  10      247.91      295.87      7.65 o
  -4   5  10      153.58      169.58      7.59 o
  -3   5  10      227.38      238.19      8.90 o
  -2   5  10      314.01      165.48     11.71 o
  -1   5  10        9.70        9.56      2.25 o
   0   5  10      406.81      372.44      7.10 o
   1   5  10      370.87      386.04      7.47 o
   2   5  10       77.23       77.51      4.56 o
   3   5  10      327.05      313.74      6.44 o
   4   5  10       11.89        0.80      2.47 o
   5   5  10        9.57       11.14      4.07 o
   6   5  10       63.55       86.28      5.37 o
   7   5  10       17.29       15.67      4.42 o
   8   5  10      149.28      149.26      8.42 o
   9   5  10       16.29       12.95      5.52 o
  10   5  10       50.49       60.95     11.95 o
  11   5  10       19.61       22.03      7.69 o
  12   5  10        3.11       -4.76      7.77 o
  13   5  10       20.57       17.06      9.08 o
  14   5  10        9.64       14.50      9.26 o
 -16   6  10       45.91       61.25     12.36 o
 -15   6  10        2.95        7.77      9.45 o
 -14   6  10       14.49       20.94      7.07 o
 -13   6  10       39.23       50.09      7.50 o
 -12   6  10        1.29       -3.54      4.93 o
 -11   6  10        1.29       -4.54      4.54 o
 -10   6  10      324.99      307.66     11.62 o
  -9   6  10      138.87      126.81     10.45 o
  -8   6  10        3.08        5.04      2.93 o
  -7   6  10        0.46        1.56      2.60 o
  -6   6  10       61.12       64.23      3.77 o
  -5   6  10        0.02        1.92      2.02 o
  -4   6  10        6.70        8.47      2.09 o
  -3   6  10      126.64      138.91      6.30 o
  -2   6  10        6.17        6.08      2.89 o
  -1   6  10     1780.76     1859.62     33.07 o
   0   6  10      101.92       96.43      4.07 o
   1   6  10     1234.85     1234.46     16.88 o
   2   6  10      222.16      239.55     10.11 o
   3   6  10        1.46       -3.39      3.39 o
   4   6  10       59.67       67.69      6.18 o
   5   6  10      445.04      436.45     10.86 o
   6   6  10       61.46       68.48      7.09 o
   7   6  10        1.47       -0.75      4.37 o
   8   6  10       86.75       97.33      7.34 o
   9   6  10        0.00       -0.39      5.32 o
  10   6  10        4.11        8.38      5.87 o
  11   6  10       72.00       80.66      9.77 o
  12   6  10        9.91       19.12      8.40 o
  13   6  10        2.39       -8.31      8.31 o
  14   6  10        3.17        0.65     17.38 o
 -15   7  10        6.01        7.74      8.95 o
 -14   7  10       10.71        8.47      6.13 o
 -13   7  10        0.68       -4.60      5.23 o
 -12   7  10        2.42       12.58      8.01 o
 -11   7  10       33.30       25.47      5.47 o
 -10   7  10        9.84        7.97      4.19 o
  -9   7  10        9.83        4.99      7.61 o
  -8   7  10       86.36       76.31     10.38 o
  -7   7  10        0.51       -3.70      5.51 o
  -6   7  10        0.03       -1.95      2.63 o
  -5   7  10      127.83      127.21      5.23 o
  -4   7  10        7.87        4.19      2.90 o
  -3   7  10      409.12      428.69     10.60 o
  -2   7  10       28.34       29.55      5.05 o
  -1   7  10       54.28       52.62      5.83 o
   0   7  10       12.80       15.30      3.57 o
   1   7  10      140.15      141.27      6.87 o
   2   7  10       95.90      100.25      6.51 o
   3   7  10      104.71      118.10      7.41 o
   4   7  10       14.94       21.80      5.27 o
   5   7  10       42.26       44.92      5.97 o
   6   7  10       44.97       43.56      5.12 o
   7   7  10       40.47       48.78      6.17 o
   8   7  10       12.75       21.58      5.64 o
   9   7  10        1.45        2.00      5.25 o
  10   7  10       18.46       20.07      6.04 o
  11   7  10        5.15       -4.17     11.08 o
  12   7  10        8.62       11.29     10.01 o
  13   7  10       28.33       24.44     11.56 o
 -15   8  10        5.54       -0.36     11.09 o
 -14   8  10        0.09       -1.17      6.47 o
 -13   8  10        8.13        5.75      5.92 o
 -12   8  10       58.13       45.30      8.17 o
 -11   8  10        2.52       -1.83      6.02 o
 -10   8  10        0.21       -8.32      8.32 o
  -9   8  10        4.79        3.37     16.92 o
  -8   8  10       34.00       41.64      6.45 o
  -7   8  10      206.24      184.62      9.40 o
  -6   8  10      289.11      272.57      6.88 o
  -5   8  10        2.98        2.20      3.14 o
  -4   8  10      366.63      392.22     12.14 o
  -3   8  10      199.00      197.78     12.37 o
  -2   8  10      255.47      241.75     24.19 o
  -1   8  10        4.96       -1.36      2.46 o
   0   8  10        3.86        0.87      3.93 o
   1   8  10       88.90      105.94      6.57 o
   2   8  10        0.18        4.93      4.59 o
   3   8  10       78.21       80.73      6.60 o
   4   8  10       68.66       77.52      8.13 o
   5   8  10       32.89       25.07      5.47 o
   6   8  10        2.15        3.96      5.07 o
   7   8  10       28.24       24.84      6.54 o
   8   8  10        0.33       -1.29      5.98 o
   9   8  10       20.23       20.11      5.94 o
  10   8  10       11.12        6.26      6.44 o
  11   8  10        8.98       -6.76      8.62 o
  12   8  10        8.93       14.06      9.89 o
  13   8  10        4.47      -14.61     14.61 o
 -15   9  10        0.94       -6.42      8.82 o
 -14   9  10        1.24       -4.66     18.42 o
 -13   9  10        1.38        1.98      5.38 o
 -12   9  10       17.67        7.92      8.78 o
 -11   9  10        1.18       16.98     10.00 o
 -10   9  10       29.10       38.53     10.61 o
  -9   9  10       95.76      113.99     17.71 o
  -8   9  10      163.24      189.77     12.68 o
  -7   9  10      151.32      148.94     11.40 o
  -6   9  10      195.88      200.36     10.49 o
  -5   9  10      314.52      301.17      9.97 o
  -4   9  10        8.31        3.26      3.93 o
  -3   9  10       86.60       91.03      6.04 o
  -2   9  10       82.46       83.15      5.88 o
  -1   9  10      112.04      113.17      7.93 o
   0   9  10       17.21       15.01      5.23 o
   1   9  10       34.92       32.98      5.35 o
   2   9  10      606.87      607.04     14.38 o
   3   9  10        0.06       -0.04      4.43 o
   4   9  10       19.26       21.01      5.19 o
   5   9  10       28.24       30.06      5.82 o
   6   9  10       65.49       60.01      6.72 o
   7   9  10        2.16        5.15      7.60 o
   8   9  10       37.78       44.13      7.47 o
   9   9  10        0.32      -10.60     10.60 o
  10   9  10       13.02        3.33      6.22 o
  11   9  10        7.63        2.97      7.94 o
  12   9  10       13.24       21.18     15.65 o
 -14  10  10        8.59        4.55     14.93 o
 -13  10  10       39.77       60.75      7.09 o
 -12  10  10        8.35       26.05     23.84 o
 -11  10  10        5.20       17.11     12.25 o
 -10  10  10        3.82       -6.98      9.46 o
  -9  10  10       54.32       64.17     12.00 o
  -8  10  10        5.05        2.24      7.63 o
  -7  10  10       27.59       30.64      6.81 o
  -6  10  10       14.21        9.87      4.24 o
  -5  10  10        8.91        5.57      4.27 o
  -4  10  10       50.43       51.32      5.08 o
  -3  10  10       30.27       30.81      4.75 o
  -2  10  10       43.18       53.74      6.29 o
  -1  10  10       69.57       84.88      7.36 o
   0  10  10       77.49       63.86      6.91 o
   1  10  10        0.40       -4.19      4.19 o
   2  10  10       73.35       70.60      6.88 o
   3  10  10      111.86      128.36     10.51 o
   4  10  10        7.61        5.46      5.16 o
   5  10  10       57.72       43.28      6.21 o
   6  10  10        0.00        3.99      5.38 o
   7  10  10        1.91        2.62      5.95 o
   8  10  10        3.69       13.55      7.47 o
   9  10  10       34.52       22.52      8.25 o
  10  10  10       12.89       11.11      6.70 o
  11  10  10        2.70       -5.16     13.77 o
  12  10  10       37.22       40.91     21.46 o
 -13  11  10       17.01        0.38     17.42 o
 -12  11  10        9.35      -13.95     15.35 o
 -11  11  10        5.59      -13.63     13.63 o
 -10  11  10        2.45       -5.09     14.05 o
  -9  11  10        0.43        2.31      7.63 o
  -8  11  10        2.18       -1.03     10.13 o
  -7  11  10       30.27       25.52      4.60 o
  -6  11  10        8.28       12.62      6.24 o
  -5  11  10      209.95      171.28      8.29 o
  -4  11  10      398.08      404.00     12.65 o
  -3  11  10       23.54       23.68      5.43 o
  -2  11  10      182.57      166.56      9.28 o
  -1  11  10        0.04        2.44      4.67 o
   0  11  10        2.19        0.66      5.04 o
   1  11  10        3.17       -1.03      5.17 o
   2  11  10       43.25       41.58      5.88 o
   3  11  10      109.32      127.55      7.99 o
   4  11  10      351.33      347.70     12.23 o
   5  11  10       18.96        9.08      5.34 o
   6  11  10        0.77        0.03      5.66 o
   7  11  10       30.89       27.83      9.23 o
   8  11  10        1.93       12.66      7.62 o
   9  11  10        0.24       -6.67      7.40 o
  10  11  10        6.54        5.56      8.59 o
  11  11  10        0.55       -0.01      9.07 o
 -13  12  10       12.49       24.85     18.32 o
 -12  12  10       10.72       26.74     17.39 o
 -11  12  10        0.62        4.46     15.75 o
 -10  12  10        6.82      -10.87     13.90 o
  -9  12  10        0.05        6.76     25.69 o
  -8  12  10        0.26       -5.53     12.98 o
  -7  12  10       39.81       34.49      7.46 o
  -6  12  10        1.98        5.64      4.86 o
  -5  12  10        2.40       -5.20      5.56 o
  -4  12  10       29.56       36.96      8.65 o
  -3  12  10      135.95      125.67      9.80 o
  -2  12  10       12.84        8.59      5.21 o
  -1  12  10       27.22       25.06      5.87 o
   0  12  10      273.35      289.70     12.47 o
   1  12  10        8.21        2.24      5.41 o
   2  12  10        1.59        2.61      4.99 o
   3  12  10       28.94       36.41      6.18 o
   4  12  10       38.35       37.87      6.37 o
   5  12  10       27.27       18.78      5.82 o
   6  12  10       15.01        2.22      6.12 o
   7  12  10       28.67       18.48      8.06 o
   8  12  10        1.22       -7.09      7.09 o
   9  12  10        3.88        1.68     15.02 o
  10  12  10        2.25        0.04      8.43 o
 -12  13  10       15.50       -5.43     16.85 o
 -11  13  10       14.57       34.27     17.88 o
  -9  13  10       16.51       52.90     14.08 o
  -8  13  10        0.77        3.81      7.84 o
  -7  13  10       92.10      101.56     15.61 o
  -6  13  10        3.20        6.08      6.13 o
  -5  13  10        4.35       -1.87      5.67 o
  -4  13  10       70.96       71.52      8.11 o
  -3  13  10       94.93      102.05     11.44 o
  -2  13  10       30.10       27.79      6.12 o
  -1  13  10       36.38       30.20      6.40 o
   0  13  10       82.81       98.33      8.73 o
   1  13  10       38.13       46.50      7.29 o
   2  13  10       21.60       13.31      5.55 o
   3  13  10       20.07       12.89      5.74 o
   4  13  10       55.98       58.79      7.30 o
   5  13  10        5.59        2.74      6.13 o
   6  13  10        1.57        2.24      6.42 o
   7  13  10       46.16       64.30     10.30 o
   8  13  10        1.81       -1.98      7.99 o
   9  13  10        5.05       18.16      9.14 o
  10  13  10        0.00      -14.01     21.63 o
  -9  14  10        1.07        6.16      5.59 o
  -8  14  10       18.19       17.12      6.37 o
  -7  14  10        2.36       10.98     17.70 o
  -6  14  10        1.35        7.15      6.54 o
  -5  14  10        7.71        9.98      8.88 o
  -4  14  10       28.09       37.36      8.38 o
  -3  14  10        0.03       -3.95      6.12 o
  -2  14  10       53.76       55.74      7.43 o
  -1  14  10        0.10        6.59      5.65 o
   0  14  10       39.61       25.22      8.02 o
   1  14  10        0.33       -5.62      5.62 o
   2  14  10       17.14       27.29      7.16 o
   3  14  10       56.95       54.19      8.99 o
   4  14  10       29.68       25.62      6.58 o
   5  14  10        6.49       -3.02      7.37 o
   6  14  10        1.37        0.22      8.45 o
   7  14  10        1.97        7.40      8.40 o
   8  14  10        0.28        7.88      8.33 o
  -9  15  10        0.68        2.01     14.41 o
  -8  15  10        6.54       11.20     15.23 o
  -7  15  10        2.63        6.52     11.58 o
  -6  15  10       13.80        6.29     17.55 o
  -5  15  10        5.03       -1.77      7.25 o
  -4  15  10        0.01       -6.13      7.27 o
  -3  15  10       23.13       10.76      8.31 o
  -2  15  10       46.86       55.55      8.98 o
  -1  15  10       12.94       10.46      7.12 o
   0  15  10       11.73       16.13      7.70 o
   1  15  10        5.74       -2.89      6.94 o
   2  15  10        3.71        3.06      6.73 o
   3  15  10        0.09       -3.93      5.92 o
   4  15  10       17.29       16.07      6.72 o
   5  15  10       28.17       17.42      7.74 o
   6  15  10        2.07        8.88      7.43 o
   7  15  10        0.91       -7.95      7.95 o
  -8  16  10       15.65       21.07      7.95 o
  -7  16  10        3.07       -4.42     19.35 o
  -6  16  10        0.00       -6.04      9.27 o
  -5  16  10       14.70       11.48      8.32 o
  -4  16  10        0.95        3.46      8.14 o
  -3  16  10        8.80       20.42     11.50 o
  -2  16  10        6.12       -2.18      7.36 o
  -1  16  10        5.03       15.53      7.90 o
   0  16  10        2.66       19.89      8.62 o
   1  16  10        0.21       -1.38      7.80 o
   2  16  10        0.55        5.25     15.74 o
   3  16  10        0.28        7.71      7.08 o
   4  16  10       17.00       12.62      8.74 o
   5  16  10        2.27        2.46      8.23 o
   6  16  10       20.62       30.38      9.36 o
  -6  17  10        1.18       -0.51      8.07 o
  -5  17  10       10.26       19.90      8.82 o
  -4  17  10        0.99       -5.71     10.86 o
  -3  17  10        9.96        2.61     11.77 o
  -2  17  10        2.57        0.91      9.48 o
  -1  17  10        7.92        1.86      8.13 o
   0  17  10       14.15       14.05     15.05 o
   1  17  10        4.26       12.74      8.62 o
   2  17  10        0.00       -7.63      7.63 o
   3  17  10        0.06       -4.89      6.96 o
   4  17  10        4.10       10.33     11.52 o
  -1  18  10        0.98        7.54     10.26 o
 -17   1  11        1.26        7.57     10.23 o
 -16   1  11        0.08       -7.74      7.74 o
 -15   1  11       20.13       24.66      9.48 o
 -14   1  11       10.44       13.31      7.86 o
 -13   1  11      184.02      197.42     15.26 o
 -12   1  11      133.90      139.05     12.59 o
 -11   1  11      103.31      117.20     24.63 o
 -10   1  11       14.00       14.64     13.93 o
  -9   1  11      360.14      374.66     12.58 o
  -8   1  11        0.01        2.55      3.19 o
  -7   1  11      327.62      305.70     12.91 o
  -6   1  11       75.38       76.01      8.28 o
  -5   1  11       79.31       82.51      4.12 o
  -4   1  11       81.71       75.23      5.50 o
  -3   1  11      889.70      877.32     13.86 o
  -2   1  11      981.75     1045.62     13.11 o
  -1   1  11     1714.15     1813.57     20.99 o
   0   1  11       83.91       68.80      3.05 o
   1   1  11      244.75      189.02      5.00 o
   2   1  11      273.01      256.95      6.52 o
   3   1  11      313.89      361.22      7.78 o
   4   1  11       29.08       27.33      3.39 o
   5   1  11        4.67        5.41      2.78 o
   6   1  11      212.13      204.40      7.03 o
   7   1  11       56.53       56.04      5.32 o
   8   1  11       13.58        8.78      5.84 o
   9   1  11       42.81       42.23      6.25 o
  10   1  11       53.24       43.29      6.73 o
  11   1  11        0.45       -7.79      7.79 o
  12   1  11        6.49       -6.08      6.73 o
  13   1  11        4.97       -6.09      7.43 o
  14   1  11        8.51        5.36      8.42 o
 -16   2  11        3.10       -7.54      7.54 o
 -15   2  11       33.70       33.38      9.57 o
 -14   2  11        0.45        5.55      7.65 o
 -13   2  11       91.26      109.35     12.43 o
 -12   2  11       15.51       15.54      7.45 o
 -11   2  11      139.81      158.37      9.88 o
 -10   2  11      156.30      160.29      9.54 o
  -9   2  11        6.01        8.81      7.47 o
  -8   2  11      184.67      185.20      9.22 o
  -7   2  11      337.92      369.76     15.06 o
  -6   2  11        1.80        2.93      3.56 o
  -5   2  11       55.96       41.83      5.53 o
  -4   2  11        1.13        0.34      2.58 o
  -3   2  11      613.71      547.42      8.73 o
  -2   2  11       96.73       65.50      3.43 o
  -1   2  11       61.03       56.94      3.28 o
   0   2  11        9.35       11.15      2.53 o
   1   2  11        1.13       -0.44      1.96 o
   2   2  11        1.26        0.46      2.26 o
   3   2  11        1.21        7.30      2.73 o
   4   2  11      312.23      284.69      8.69 o
   5   2  11        0.41        4.64      3.29 o
   6   2  11       10.16        4.96      4.55 o
   7   2  11     1058.95     1126.54     20.71 o
   8   2  11      106.74      123.35      6.67 o
   9   2  11      208.37      183.39     10.24 o
  10   2  11        3.23        1.09      9.15 o
  11   2  11       10.85        3.99      6.86 o
  12   2  11        0.51       -6.88      6.88 o
  13   2  11        0.03       -7.31     10.10 o
  14   2  11        2.38        6.83     10.08 o
 -16   3  11        0.98       -8.47      8.47 o
 -15   3  11       35.26       32.69     10.84 o
 -14   3  11        0.28        2.52      6.28 o
 -13   3  11        0.09        3.33      5.80 o
 -12   3  11        3.18        0.51      5.51 o
 -11   3  11       15.52       23.72      6.06 o
 -10   3  11      219.00      249.95     11.43 o
  -9   3  11      316.60      316.32     11.96 o
  -8   3  11      188.01      187.33      9.25 o
  -7   3  11       14.04       14.90      4.79 o
  -6   3  11      776.64      831.24     19.11 o
  -5   3  11      366.85      415.88     13.77 o
  -4   3  11      485.69      511.34     15.96 o
  -3   3  11        0.17       -1.70      1.70 o
  -2   3  11     1073.73     1165.25     14.74 o
  -1   3  11     2407.49     2429.87     28.96 o
   0   3  11        7.35        3.12      2.26 o
   1   3  11      192.27      205.82      5.75 o
   2   3  11       71.03      103.91      5.09 o
   3   3  11        5.47        5.49      2.83 o
   4   3  11        1.79       -0.62      1.92 o
   5   3  11       11.01        8.08      3.49 o
   6   3  11      107.12      108.71      6.87 o
   7   3  11       29.32       19.81      5.08 o
   8   3  11       10.96        7.63      4.96 o
   9   3  11       88.25       91.11      6.91 o
  10   3  11        2.20       -0.99      6.42 o
  11   3  11       10.20       -4.82      8.77 o
  12   3  11       11.56        8.49      8.21 o
  13   3  11        9.41        6.76      8.49 o
  14   3  11        3.27       -8.44      8.79 o
 -16   4  11        0.55       -7.02      7.02 o
 -15   4  11       59.11       45.32     10.02 o
 -14   4  11        0.08        1.26      6.64 o
 -13   4  11       19.33       15.70      6.57 o
 -12   4  11        1.92       -2.75      6.49 o
 -11   4  11       29.22       28.11      6.18 o
 -10   4  11        3.64        2.24      7.48 o
  -9   4  11       23.70       17.49      5.23 o
  -8   4  11      151.72      156.53     10.61 o
  -7   4  11      716.87      782.38     18.81 o
  -6   4  11      347.60      345.72     11.29 o
  -5   4  11      144.88      149.56      5.23 o
  -4   4  11       70.11       77.74      4.24 o
  -3   4  11       22.48       20.44      3.22 o
  -2   4  11      512.87      595.87      9.78 o
  -1   4  11       12.34       13.52      2.21 o
   0   4  11       34.03       46.91      3.43 o
   1   4  11       90.70       96.40      4.66 o
   2   4  11      486.84      493.90      9.45 o
   3   4  11      101.02      102.48      4.70 o
   4   4  11      367.72      344.60      7.72 o
   5   4  11        6.79        1.68      3.73 o
   6   4  11       15.21       20.64      4.63 o
   7   4  11       87.92       82.29      6.31 o
   8   4  11       45.81       42.29      5.75 o
   9   4  11       77.11       76.40      6.77 o
  10   4  11        4.31       -6.55      6.55 o
  11   4  11        4.46       -5.39      7.13 o
  12   4  11        3.49       -2.39      7.74 o
  13   4  11        3.46       -2.91      8.89 o
  14   4  11        7.92       -3.12      8.62 o
 -16   5  11       20.13        8.77     10.15 o
 -15   5  11       43.43       32.96      8.69 o
 -14   5  11        1.51        6.21      6.76 o
 -13   5  11      114.36      114.75      9.83 o
 -12   5  11       12.78       28.20      6.57 o
 -11   5  11        2.81       -0.58      6.04 o
 -10   5  11       51.16       46.13      6.26 o
  -9   5  11      347.35      327.04     11.80 o
  -8   5  11      402.62      387.45     12.71 o
  -7   5  11       12.18       18.36      4.57 o
  -6   5  11      141.33      136.35      5.34 o
  -5   5  11        1.17       -0.64      2.70 o
  -4   5  11       97.99       91.95      6.11 o
  -3   5  11       18.96       21.71      5.48 o
  -2   5  11       70.35       60.94      5.77 o
  -1   5  11       12.79       16.71      3.32 o
   0   5  11        0.11        1.58      1.87 o
   1   5  11       23.21       29.65      3.37 o
   2   5  11       50.39       59.80      5.52 o
   3   5  11       66.93       88.03      4.79 o
   4   5  11       14.48       11.64      3.76 o
   5   5  11      199.45      202.77      7.43 o
   6   5  11       15.78        9.01      3.84 o
   7   5  11        4.18       -1.17      4.85 o
   8   5  11       69.67       57.28      6.75 o
   9   5  11        6.77        8.29      5.62 o
  10   5  11       60.29       50.39      8.43 o
  11   5  11       30.38       20.72      8.16 o
  12   5  11       20.66       21.62     12.59 o
  13   5  11        0.16       -1.32     11.88 o
 -16   6  11        6.67        3.03      7.08 o
 -15   6  11       32.22       25.43      9.03 o
 -14   6  11       50.24       72.67      9.09 o
 -13   6  11       25.04       32.34      6.98 o
 -12   6  11        2.66       -6.61      6.61 o
 -11   6  11       33.56       34.98      6.15 o
 -10   6  11       73.01       71.64      8.05 o
  -9   6  11      229.40      206.71      9.54 o
  -8   6  11       53.61       59.16      6.01 o
  -7   6  11       87.44      104.69      6.65 o
  -6   6  11        2.49       -0.99      2.89 o
  -5   6  11       15.72        4.54      2.48 o
  -4   6  11      666.30      612.97     19.69 o
  -3   6  11        8.80        9.48      3.56 o
  -2   6  11      125.58      126.78     10.73 o
  -1   6  11      106.51      115.29      5.06 o
   0   6  11      162.13      166.76      5.97 o
   1   6  11        9.77       16.18      3.15 o
   2   6  11       13.74       17.31      3.27 o
   3   6  11        6.27        3.29      4.50 o
   4   6  11      289.00      274.52     10.19 o
   5   6  11        0.15        1.78      4.18 o
   6   6  11        4.90        5.93      4.90 o
   7   6  11        0.00       -2.41      4.40 o
   8   6  11       30.78       29.31      6.17 o
   9   6  11       26.30       25.10      6.05 o
  10   6  11       12.58       20.18      6.09 o
  11   6  11       44.84       58.85      9.34 o
  12   6  11        0.23        4.61      8.26 o
  13   6  11        7.41       19.15      9.13 o
 -15   7  11        0.98       -5.71      5.71 o
 -14   7  11       10.14       18.68      7.40 o
 -13   7  11        8.20        8.51      6.19 o
 -12   7  11        0.06       -4.63      4.63 o
 -11   7  11      121.95      121.63      8.44 o
 -10   7  11       10.86        8.68      4.56 o
  -9   7  11        9.84        1.29      6.74 o
  -8   7  11      390.75      368.77     20.16 o
  -7   7  11        3.34        5.82      3.31 o
  -6   7  11       54.60       61.70      4.99 o
  -5   7  11      260.15      270.04      8.76 o
  -4   7  11       17.18       22.71      3.93 o
  -3   7  11       22.27       19.94      4.01 o
  -2   7  11        0.05       -2.15      2.61 o
  -1   7  11       88.96       88.05      8.87 o
   0   7  11        0.10       -3.44      3.44 o
   1   7  11        0.55        4.03      3.53 o
   2   7  11      239.87      243.10      9.47 o
   3   7  11      244.45      247.59      9.75 o
   4   7  11        7.60        7.08      4.92 o
   5   7  11      329.37      358.11     14.45 o
   6   7  11      226.06      207.79      9.69 o
   7   7  11        0.00       -3.88      5.81 o
   8   7  11       25.50       22.34      5.23 o
   9   7  11        4.14        2.62      5.51 o
  10   7  11        0.69       -2.58      5.67 o
  11   7  11       13.49       19.88      8.51 o
  12   7  11       67.16       69.55     14.68 o
  13   7  11        1.68       -6.29      8.65 o
 -15   8  11        1.96       -6.96      6.96 o
 -14   8  11        5.61        1.29     11.92 o
 -13   8  11        0.03       -5.61      5.61 o
 -12   8  11        1.38       -3.23     14.25 o
 -11   8  11        0.92        0.89      8.14 o
 -10   8  11       14.67       20.07      4.82 o
  -9   8  11        3.54       19.66      8.78 o
  -8   8  11       56.16       40.70      9.41 o
  -7   8  11       78.41       75.80      5.09 o
  -6   8  11      533.42      521.12     13.01 o
  -5   8  11       53.18       49.07      5.35 o
  -4   8  11      530.19      577.94     13.08 o
  -3   8  11        0.21       -3.97      3.97 o
  -2   8  11       74.38       76.72      5.88 o
  -1   8  11       11.02        6.81      4.33 o
   0   8  11        6.16        2.16      3.57 o
   1   8  11        0.72       -4.16      4.16 o
   2   8  11      285.02      275.46     10.11 o
   3   8  11      515.76      517.32     13.89 o
   4   8  11        6.60       12.53      4.93 o
   5   8  11      320.04      323.35     11.26 o
   6   8  11      105.90       90.70     11.56 o
   7   8  11       38.36       63.84     10.04 o
   8   8  11       56.95       85.77     11.77 o
   9   8  11       17.71       20.82      6.09 o
  10   8  11        0.03       -1.94      6.47 o
  11   8  11       52.77       74.45     11.93 o
  12   8  11       14.19       20.21     12.86 o
 -14   9  11       29.83       40.73      8.17 o
 -13   9  11        9.77       -2.99      5.31 o
 -12   9  11        9.96       13.68     13.46 o
 -11   9  11       12.51        5.82      9.37 o
 -10   9  11        0.94       -3.75     11.67 o
  -9   9  11        2.46        0.15     12.11 o
  -8   9  11       76.78       85.95      9.53 o
  -7   9  11      155.40      156.81     13.36 o
  -6   9  11       31.98       34.06      4.92 o
  -5   9  11       22.94       14.55      4.52 o
  -4   9  11       87.44       75.10      6.34 o
  -3   9  11       58.77       58.32      5.51 o
  -2   9  11       77.95       82.36      6.00 o
  -1   9  11       13.49       19.01      5.51 o
   0   9  11       19.47       14.99      5.66 o
   1   9  11       50.50       40.40      5.51 o
   2   9  11       60.62       80.99      6.65 o
   3   9  11       71.90       72.38      6.54 o
   4   9  11       67.19       68.10      6.74 o
   5   9  11        7.31        6.56      5.10 o
   6   9  11       16.02        8.86      5.40 o
   7   9  11       11.19        0.60      6.16 o
   8   9  11       11.54        9.14      6.69 o
   9   9  11       35.56       39.83      9.50 o
  10   9  11        5.50       -4.30      7.54 o
  11   9  11       10.12        5.69      8.38 o
  12   9  11       10.35        6.61     13.78 o
 -14  10  11        1.03       -0.46      5.81 o
 -13  10  11        0.02        3.06     11.85 o
 -12  10  11       39.83       54.76     16.59 o
 -11  10  11        0.02       -4.81     18.48 o
 -10  10  11        0.79      -11.94     12.41 o
  -9  10  11        4.21      -12.08     12.08 o
  -8  10  11        0.00       -3.77      7.12 o
  -7  10  11        3.52        1.60      3.88 o
  -6  10  11        0.00        2.85      4.28 o
  -5  10  11       87.99      103.27      7.05 o
  -4  10  11       56.68       42.79      5.67 o
  -3  10  11      139.93      154.10      7.44 o
  -2  10  11      357.85      387.04     12.62 o
  -1  10  11        9.25        7.07      5.20 o
   0  10  11        0.18       -4.72      4.72 o
   1  10  11      177.91      197.91      9.01 o
   2  10  11      385.86      396.75     12.63 o
   3  10  11      347.26      349.45     11.89 o
   4  10  11        1.45        1.52      5.09 o
   5  10  11      156.97      169.53      9.46 o
   6  10  11        6.53        8.61      5.57 o
   7  10  11        3.86       -0.96      6.06 o
   8  10  11        0.59        2.04      6.66 o
   9  10  11        3.75       -3.18     12.31 o
  10  10  11       16.17       25.41      7.68 o
  11  10  11        6.91        6.38      8.53 o
 -13  11  11        4.38      -14.93     14.93 o
 -12  11  11        0.21      -10.92     15.32 o
 -11  11  11        1.85       -9.39     13.90 o
 -10  11  11        1.41      -12.46     12.46 o
  -9  11  11       41.12       30.56     15.13 o
  -8  11  11       11.65       32.21      8.93 o
  -7  11  11       27.18       23.08      4.83 o
  -6  11  11       13.79       14.86      4.80 o
  -5  11  11       99.71      100.74      7.05 o
  -4  11  11        4.73        2.61      5.32 o
  -3  11  11       46.27       43.80      6.31 o
  -2  11  11        1.39       -4.23      4.75 o
  -1  11  11        1.82       -0.94      4.96 o
   0  11  11       74.31       94.72      8.18 o
   1  11  11       51.21       56.68      7.39 o
   2  11  11      179.84      182.28      9.21 o
   3  11  11        6.95       14.22      5.79 o
   4  11  11       98.27      100.06      7.92 o
   5  11  11        2.29       -5.24      5.24 o
   6  11  11       12.92       11.00      5.70 o
   7  11  11        1.84       -3.03      6.42 o
   8  11  11        0.87        9.50      7.95 o
   9  11  11        0.00        5.00      7.98 o
  10  11  11        1.75       -8.31      8.43 o
  11  11  11        5.42       -4.21      8.50 o
 -12  12  11        7.87        9.17     16.88 o
 -11  12  11        1.55       -1.00     15.96 o
 -10  12  11        6.70       10.60     15.55 o
  -9  12  11        3.05      -11.05     13.81 o
  -8  12  11        5.12        2.93      4.51 o
  -7  12  11        0.32        3.15      4.42 o
  -6  12  11        1.22        4.87      5.04 o
  -5  12  11        1.58       -3.71      7.10 o
  -4  12  11       16.05       32.12      6.60 o
  -3  12  11       48.95       56.28      6.91 o
  -2  12  11       26.19       22.21      6.96 o
  -1  12  11       66.79       66.66      7.58 o
   0  12  11       65.03       72.05     10.76 o
   1  12  11      177.10      187.51     10.90 o
   2  12  11        2.03        7.80      6.25 o
   3  12  11        6.58        5.71      5.65 o
   4  12  11        0.45       -1.25      5.38 o
   5  12  11        4.58       -0.42      5.50 o
   6  12  11        5.21       13.93      6.25 o
   7  12  11        4.74        6.09      7.86 o
   8  12  11       23.78       32.26      9.40 o
   9  12  11        0.00       -7.69      7.69 o
  10  12  11       44.41       45.95     12.22 o
 -11  13  11       27.32       27.91     17.54 o
  -9  13  11       69.49       80.51     15.68 o
  -8  13  11       27.69       29.91     15.21 o
  -7  13  11        0.75        1.98     11.64 o
  -6  13  11       19.73       10.84      6.84 o
  -5  13  11       17.35       12.92      8.63 o
  -4  13  11       39.53       34.62      7.04 o
  -3  13  11       12.26        5.43      5.81 o
  -2  13  11       25.39       32.94      6.38 o
  -1  13  11        0.41       -3.12      5.34 o
   0  13  11        9.15        9.25      6.06 o
   1  13  11       36.09       49.76      9.40 o
   2  13  11      135.22      130.30      8.65 o
   3  13  11       13.29       11.58      5.75 o
   4  13  11        6.98        2.66      5.65 o
   5  13  11       19.73       22.16      6.42 o
   6  13  11        7.05       15.06      7.22 o
   7  13  11        0.71        7.63     12.66 o
   8  13  11        4.50       18.55     11.34 o
   9  13  11        3.22       -0.82      8.51 o
  -9  14  11        4.15       -7.41     10.60 o
  -8  14  11        9.23        1.28      5.90 o
  -7  14  11        0.15       -6.87     12.70 o
  -6  14  11        6.80        9.18      6.86 o
  -5  14  11        3.66       -3.86      6.70 o
  -4  14  11        6.41        6.67      7.10 o
  -3  14  11       46.79       48.29      8.38 o
  -2  14  11       92.94       87.25      8.55 o
  -1  14  11       30.82       23.64      6.44 o
   0  14  11       43.61       58.63      9.36 o
   1  14  11       48.07       43.22      8.40 o
   2  14  11        2.53       -2.27      5.85 o
   3  14  11        0.00       -3.88      5.79 o
   4  14  11       10.21       13.62      6.41 o
   5  14  11        0.17       -0.26      6.63 o
   6  14  11        0.77        2.59      6.99 o
   7  14  11        0.15       -3.50      7.90 o
   8  14  11        3.42       -3.23     14.11 o
  -9  15  11       20.91       34.92      7.22 o
  -8  15  11       14.56       20.76      7.19 o
  -7  15  11       32.83       31.68      8.27 o
  -6  15  11        2.02        7.73     15.14 o
  -5  15  11        0.12       -5.93      9.39 o
  -4  15  11        3.12      -11.75     15.56 o
  -3  15  11        3.72       20.22      8.97 o
  -2  15  11      101.11      105.35     10.65 o
  -1  15  11        0.55        3.68      6.97 o
   0  15  11        1.54       -0.69      7.30 o
   1  15  11       12.24       16.71      7.97 o
   2  15  11       20.54       37.15      7.88 o
   3  15  11       15.19       11.94     14.76 o
   4  15  11        1.26        4.23      6.64 o
   5  15  11       38.34       33.16      9.59 o
   6  15  11        3.62        3.20      7.74 o
   7  15  11        0.57       -7.92      7.92 o
  -8  16  11       14.05       10.72     16.28 o
  -7  16  11        0.01        0.26      7.37 o
  -6  16  11       16.68       23.08      8.87 o
  -5  16  11        3.69       -5.25      7.68 o
  -4  16  11        2.17       -1.38      8.78 o
  -3  16  11        2.60       16.27      9.51 o
  -2  16  11       17.84       18.81     10.77 o
  -1  16  11        7.11       17.92      8.32 o
   0  16  11       11.87       32.53      9.18 o
   1  16  11       59.68       56.07     10.31 o
   2  16  11       17.25       11.86      8.72 o
   3  16  11        3.19        2.51      7.16 o
   4  16  11       12.62       15.74      7.72 o
   5  16  11       11.20       -7.12      7.73 o
  -5  17  11        4.05        6.38     19.44 o
  -4  17  11        4.49       25.71     22.42 o
  -3  17  11        0.04       16.42      9.35 o
  -2  17  11       13.30       12.12      9.60 o
  -1  17  11       11.93       16.69     10.48 o
   0  17  11        8.86        0.22      8.67 o
   1  17  11        5.25       19.95      9.92 o
   2  17  11       17.26       21.81      9.58 o
   3  17  11        0.13       16.11      7.61 o
 -16   0  12        5.24       -6.40     11.77 o
 -15   0  12        0.08       -5.02     11.18 o
 -14   0  12        1.20       -6.92     10.10 o
 -13   0  12        3.20       -8.74      8.74 o
 -12   0  12       44.33       25.03     11.57 o
 -11   0  12       66.43       85.39     14.40 o
 -10   0  12        2.56       10.55      9.08 o
  -9   0  12     1467.67     1508.60     55.33 o
  -8   0  12     1423.56     1568.98     55.96 o
  -7   0  12      679.22      664.83     19.34 o
  -6   0  12       77.09       87.44     10.19 o
  -5   0  12      707.94      697.66     22.34 o
  -4   0  12        0.56       -2.96      3.54 o
  -3   0  12        0.55        3.08      3.69 o
  -2   0  12        9.98        6.27      4.07 o
  -1   0  12      850.74      961.04     17.32 o
   0   0  12     4066.25     4652.15     69.41 o
   1   0  12     3816.82     4092.45     55.34 o
   2   0  12      292.80      313.11     10.50 o
   3   0  12      236.63      275.23     10.36 o
   4   0  12      152.22      165.88      7.85 o
   5   0  12      543.39      517.06     14.57 o
   6   0  12       14.89       13.70      5.78 o
   7   0  12      703.73      732.98     21.06 o
   8   0  12       36.93       16.05      7.97 o
   9   0  12       17.68       10.01      8.73 o
  10   0  12        2.99      -10.44     10.44 o
  11   0  12      115.28      120.98     15.63 o
  12   0  12        1.03        3.87     12.44 o
  13   0  12        0.56        1.61     13.22 o
  14   0  12        2.49       -7.68     26.30 o
 -16   1  12        0.00        1.56      8.82 o
 -15   1  12       27.77       25.97     14.41 o
 -14   1  12       19.87        3.91     16.15 o
 -13   1  12       32.24       37.30     11.74 o
 -12   1  12      166.67      134.38     12.66 o
 -11   1  12       44.08       51.20      9.07 o
 -10   1  12        6.43        2.93      8.33 o
  -9   1  12       48.65       58.71      6.50 o
  -8   1  12       29.93       29.55      6.87 o
  -7   1  12      115.88      120.46      9.40 o
  -6   1  12       66.71       80.75      6.99 o
  -5   1  12        6.66       16.60      3.05 o
  -4   1  12      248.77      288.68      6.54 o
  -3   1  12       28.94       39.16      3.20 o
  -2   1  12       35.88       35.89      2.55 o
  -1   1  12      599.12      631.05     10.47 o
   0   1  12      270.63      312.10      6.00 o
   1   1  12        2.78        0.68      2.47 o
   2   1  12        9.97       19.32      3.06 o
   3   1  12       40.97       41.89      3.80 o
   4   1  12     1081.50     1126.49     15.97 o
   5   1  12       28.29       41.45      5.08 o
   6   1  12     1158.25     1128.53     16.36 o
   7   1  12       39.47       42.23      5.13 o
   8   1  12      212.08      218.03      9.69 o
   9   1  12       14.64        9.43      6.52 o
  10   1  12        7.47       -5.87      6.32 o
  11   1  12        0.05        2.47      6.79 o
  12   1  12       32.72       33.55      8.25 o
  13   1  12        5.20       -4.49      9.37 o
  14   1  12        0.01       -7.86      9.76 o
 -16   2  12       17.93       23.28      9.79 o
 -15   2  12        5.05       22.46      8.96 o
 -14   2  12       51.35       48.41     17.46 o
 -13   2  12       49.27       48.42      9.69 o
 -12   2  12       52.74       59.85     15.74 o
 -11   2  12      456.36      465.82     15.60 o
 -10   2  12      286.32      267.22     11.55 o
  -9   2  12      113.03      138.80      8.97 o
  -8   2  12       38.67       46.47      6.22 o
  -7   2  12       26.46       14.18     11.95 o
  -5   2  12       14.78        6.79      4.06 o
  -4   2  12      665.94      704.56     12.11 o
  -3   2  12        2.03       -0.38      2.07 o
  -2   2  12      992.20      923.54     13.45 o
  -1   2  12      122.54      134.59      4.74 o
   0   2  12      180.03      190.92      5.60 o
   1   2  12      168.34      198.03      5.39 o
   2   2  12       98.32       97.61      4.59 o
   3   2  12       51.41       52.72      4.31 o
   4   2  12       47.44       42.61      4.97 o
   5   2  12      862.25      852.75     13.42 o
   6   2  12        2.52        3.77      4.72 o
   7   2  12      178.65      183.08     13.06 o
   8   2  12       78.77       97.38      6.92 o
   9   2  12       20.25        7.91      6.95 o
  10   2  12       43.03       54.12      8.01 o
  11   2  12       38.99       53.77      8.40 o
  12   2  12        0.03       -7.16      7.16 o
  13   2  12       15.32        3.75      8.68 o
  14   2  12        0.00       -8.81      8.81 o
 -16   3  12        2.47      -11.02     11.02 o
 -15   3  12       18.11       14.76      8.20 o
 -14   3  12       71.97       60.91     12.13 o
 -13   3  12        5.85       18.78      7.58 o
 -12   3  12       14.03       16.93      6.11 o
 -11   3  12       13.35       25.11      6.25 o
 -10   3  12        0.69        8.44      5.14 o
  -9   3  12       46.14       46.01      6.61 o
  -8   3  12       15.26       14.86      5.35 o
  -7   3  12        0.16       -1.35      4.49 o
  -6   3  12      138.86      137.61      8.28 o
  -4   3  12       88.26       96.44      5.88 o
  -3   3  12      169.59      183.00      7.74 o
  -2   3  12        0.02        0.56      2.32 o
  -1   3  12      150.03      139.61      4.90 o
   0   3  12       73.74       78.43      5.79 o
   1   3  12       20.26       20.45      3.95 o
   2   3  12       73.82       79.03      4.76 o
   3   3  12      287.19      312.98      7.99 o
   4   3  12        0.14       -1.02      2.43 o
   5   3  12       64.66       63.56      4.65 o
   6   3  12       14.13       13.83      4.94 o
   7   3  12       81.98       87.41      6.64 o
   8   3  12       30.23       42.08      5.80 o
   9   3  12        0.02       -6.15      6.16 o
  10   3  12       26.87       18.70     11.91 o
  11   3  12       23.21       25.97      8.48 o
  12   3  12        0.36       -7.26      7.95 o
  13   3  12       12.97        9.31      9.66 o
 -16   4  12       30.88       28.15      8.77 o
 -15   4  12        1.13       -1.44      7.09 o
 -14   4  12        6.66       -0.03      6.45 o
 -13   4  12       74.27       69.76     15.97 o
 -12   4  12        0.34       -1.19      5.33 o
 -11   4  12       53.28       64.15      7.44 o
 -10   4  12       33.42       36.01      6.34 o
  -9   4  12       36.66       33.69      6.00 o
  -8   4  12       24.69       31.04      6.92 o
  -7   4  12      505.79      501.02     13.66 o
  -6   4  12      174.77      163.70      9.65 o
  -5   4  12        0.01       -2.23      2.23 o
  -4   4  12       34.53       32.90      5.06 o
  -3   4  12      112.33      103.40      7.19 o
  -2   4  12      484.90      501.44      9.79 o
  -1   4  12       43.74       40.63      3.78 o
   0   4  12       26.98       18.65      4.35 o
   1   4  12        4.97        2.27      2.01 o
   2   4  12      129.24      133.99      6.48 o
   3   4  12      826.68      878.79     12.90 o
   4   4  12       35.21       38.58      3.71 o
   5   4  12      386.17      363.74      8.91 o
   6   4  12      138.80      115.94      6.94 o
   7   4  12      432.14      393.42     11.19 o
   8   4  12      201.40      214.82      9.92 o
   9   4  12       71.19      101.17      7.94 o
  10   4  12       59.84       65.77      9.26 o
  11   4  12       27.84       34.29      8.53 o
  12   4  12        0.11      -11.76     11.76 o
  13   4  12        1.37      -10.04     10.04 o
 -16   5  12       16.34        6.28      8.02 o
 -15   5  12        1.69       -8.86      8.86 o
 -14   5  12        1.24        1.18      6.45 o
 -13   5  12        2.69       -2.13      5.79 o
 -12   5  12        6.64       10.44      5.96 o
 -11   5  12        1.30        2.11      5.32 o
 -10   5  12       20.80       20.57      5.43 o
  -9   5  12       64.89       54.37      6.51 o
  -8   5  12       41.78       40.45      5.88 o
  -7   5  12      101.45       80.34      6.46 o
  -6   5  12       74.47       70.05      6.03 o
  -5   5  12        0.05        2.50      3.54 o
  -4   5  12       35.03       16.06      5.83 o
  -3   5  12       89.77       86.36      6.60 o
  -2   5  12       97.57       80.01      6.30 o
  -1   5  12       34.14       43.54      3.93 o
   0   5  12      219.76      248.45      7.88 o
   1   5  12      233.97      248.07     10.02 o
   2   5  12       74.61       80.58      5.03 o
   3   5  12       69.34       60.00      4.42 o
   4   5  12      647.43      631.59     13.43 o
   5   5  12      280.97      265.37      8.24 o
   6   5  12       73.15       64.05      5.32 o
   7   5  12        0.01       -3.70      5.08 o
   8   5  12       65.88       97.77      7.71 o
   9   5  12       45.11       54.90      6.99 o
  10   5  12       20.33       28.61      8.23 o
  11   5  12        0.03       -6.76      8.67 o
  12   5  12        1.29        0.06      8.54 o
  13   5  12        2.99        8.26      9.10 o
 -15   6  12        1.47        5.12      9.80 o
 -14   6  12       21.54       12.54     10.44 o
 -13   6  12       41.44       30.22      7.07 o
 -12   6  12       24.64       18.85      6.07 o
 -11   6  12       74.73       86.97     12.36 o
 -10   6  12       11.68        9.20      5.14 o
  -9   6  12        1.97        0.34      4.40 o
  -8   6  12        0.23       -2.49      4.08 o
  -7   6  12       26.95       25.04      4.82 o
  -6   6  12       12.24        6.93      3.91 o
  -5   6  12      954.59      947.63     17.28 o
  -4   6  12      809.42      835.07     17.82 o
  -3   6  12        0.70       -2.65      2.65 o
  -2   6  12      316.03      333.53     10.21 o
  -1   6  12        7.17        5.84      2.81 o
   0   6  12        3.81        4.80      2.32 o
   1   6  12       69.61       80.59      4.69 o
   2   6  12      118.08      121.49      5.98 o
   3   6  12       16.22       12.71      5.12 o
   4   6  12        1.79        0.35      4.80 o
   5   6  12        1.29       -1.19      5.18 o
   6   6  12       42.49       43.88      4.85 o
   7   6  12       19.07       16.33      4.91 o
   8   6  12       34.35       42.57      6.69 o
   9   6  12       41.40       41.55      6.79 o
  10   6  12        0.17        5.18      5.98 o
  11   6  12        1.95       -2.92     12.51 o
  12   6  12        7.31        7.46      8.87 o
  13   6  12        8.90       10.17     11.85 o
 -15   7  12        5.06       15.17      9.69 o
 -14   7  12        6.87       -1.42      9.58 o
 -13   7  12        0.15        7.73      5.99 o
 -12   7  12       21.30       20.10      6.71 o
 -11   7  12        0.10        0.04      6.38 o
 -10   7  12       55.64       48.50      6.16 o
  -9   7  12       41.24       36.17      5.60 o
  -8   7  12       14.68       11.40      4.71 o
  -7   7  12       17.28       14.77      3.78 o
  -6   7  12        2.15        3.73      3.64 o
  -5   7  12        1.12        1.45      3.81 o
  -4   7  12        3.64       -1.16      3.97 o
  -3   7  12      854.76      906.13     17.23 o
  -2   7  12      445.73      457.63     14.14 o
  -1   7  12      126.08      137.92      8.13 o
   0   7  12      448.81      517.88     11.15 o
   1   7  12      105.44       96.63      5.63 o
   2   7  12      410.67      429.34     12.66 o
   3   7  12      173.74      184.26      8.83 o
   4   7  12       16.58       10.06      5.03 o
   5   7  12        1.51        0.42      4.73 o
   6   7  12       57.05       62.12      7.35 o
   7   7  12      148.78      155.48      8.85 o
   8   7  12      103.04       99.03      7.94 o
   9   7  12        0.00        3.13      6.28 o
  10   7  12       10.99        2.15      6.00 o
  11   7  12       10.09       13.72     12.12 o
  12   7  12        1.08       -7.18      8.32 o
 -15   8  12       18.43       27.09      7.95 o
 -14   8  12        0.15       15.18      6.77 o
 -13   8  12       18.75       38.89      7.84 o
 -12   8  12        5.33        7.16      5.70 o
 -11   8  12        1.97        3.80      5.18 o
 -10   8  12        4.00        5.07      4.59 o
  -9   8  12       32.97       33.56      5.34 o
  -8   8  12       90.86       87.75      6.90 o
  -7   8  12       88.91       82.72      5.90 o
  -6   8  12       66.23       66.64      5.74 o
  -5   8  12      172.96      177.43      8.32 o
  -4   8  12        8.04       11.20      4.80 o
  -3   8  12       16.69       13.50      4.58 o
  -2   8  12       34.51       36.24      5.25 o
  -1   8  12       29.83       30.48      5.11 o
   0   8  12        8.25       19.32      4.14 o
   1   8  12        4.25        9.43      4.78 o
   2   8  12      177.64      170.83      8.94 o
   3   8  12       25.05       30.28      5.49 o
   4   8  12       34.07       28.09      5.56 o
   5   8  12        1.86       -0.90      4.97 o
   6   8  12        6.25        8.38      5.37 o
   7   8  12       27.46       33.34     11.27 o
   8   8  12       21.58       32.44      6.52 o
   9   8  12        0.06       -6.12      6.12 o
  10   8  12       18.28       25.82      7.86 o
  11   8  12        0.15       -0.82      9.44 o
  12   8  12       17.19       28.67     21.41 o
 -14   9  12        0.00        3.36      7.86 o
 -13   9  12        0.58        3.10     13.31 o
 -12   9  12       47.78       51.97      9.58 o
 -11   9  12       46.56       41.58      6.31 o
 -10   9  12       74.24       73.13      6.84 o
  -9   9  12        4.31       11.13      4.69 o
  -8   9  12        3.71       13.38      5.06 o
  -7   9  12       19.56       25.58      4.87 o
  -6   9  12      200.30      187.49      8.52 o
  -5   9  12      140.32      139.01      7.88 o
  -4   9  12        9.62       13.99      5.12 o
  -3   9  12        8.18       -1.34      4.17 o
  -2   9  12        0.00       -3.98      3.98 o
  -1   9  12        1.41        5.27      4.82 o
   0   9  12       56.12       60.55      6.85 o
   1   9  12      501.49      513.88     13.39 o
   2   9  12       42.21       47.99      5.92 o
   3   9  12      170.29      181.83      9.06 o
   4   9  12       78.05       64.77      7.61 o
   5   9  12        3.65       -3.35      6.04 o
   6   9  12        2.68        5.89      5.54 o
   7   9  12       21.03       12.53      6.59 o
   8   9  12        0.69        3.98      6.74 o
   9   9  12       38.59       29.62      6.75 o
  10   9  12        1.53        0.12      7.10 o
  11   9  12       17.23        1.37     14.20 o
 -14  10  12       11.15       12.48      9.43 o
 -13  10  12       14.19       10.21     11.34 o
 -12  10  12        0.03        0.89     14.62 o
 -11  10  12       21.63       26.05     15.39 o
 -10  10  12        0.20      -10.67     12.84 o
  -9  10  12       11.24        9.64     13.12 o
  -8  10  12        0.12        1.58      4.18 o
  -7  10  12       14.86       17.20      4.82 o
  -6  10  12      483.40      514.07     13.98 o
  -5  10  12       55.61       68.01     10.57 o
  -4  10  12        9.08       10.45      4.84 o
  -3  10  12      239.36      246.19      9.43 o
  -2  10  12        4.72       -0.92      5.58 o
  -1  10  12      168.27      166.93      9.86 o
   0  10  12      258.03      281.02     11.98 o
   1  10  12      509.24      520.70     13.57 o
   2  10  12       16.59       18.39      6.38 o
   3  10  12        1.44        2.14      5.92 o
   4  10  12      256.32      244.92     10.92 o
   5  10  12        3.07       -0.04      5.17 o
   6  10  12        3.07        3.54      5.76 o
   7  10  12        4.06        0.79      6.29 o
   8  10  12        0.12       -5.57      6.81 o
   9  10  12        0.24        2.79      6.23 o
  10  10  12        7.09        0.14      8.31 o
  11  10  12       50.67       55.51     10.67 o
 -13  11  12        2.98       11.55     17.11 o
 -12  11  12       16.61       -8.04     16.16 o
 -11  11  12        0.58        1.32     15.35 o
 -10  11  12       82.02       97.29     19.20 o
  -9  11  12        7.94        1.62     13.35 o
  -8  11  12        0.00       -4.32      4.32 o
  -7  11  12        6.93       11.42      4.71 o
  -6  11  12       19.48        6.06      4.95 o
  -5  11  12        5.25        5.79      4.83 o
  -4  11  12      402.67      388.74     15.52 o
  -3  11  12        5.82        6.37      5.11 o
  -2  11  12       11.31       15.76      5.69 o
  -1  11  12       83.06       93.26      8.87 o
   0  11  12        0.24        4.06      5.56 o
   1  11  12        0.00        5.94      5.75 o
   2  11  12       52.65       66.02      8.97 o
   3  11  12       13.78        9.62      6.48 o
   4  11  12        1.53       10.99      7.96 o
   5  11  12       46.13       41.10      6.76 o
   6  11  12        0.26       -1.01      5.65 o
   7  11  12       19.95       15.37      7.37 o
   8  11  12        3.91       -2.47      7.14 o
   9  11  12       36.37       42.69     11.68 o
  10  11  12       34.95       40.26      8.49 o
 -12  12  12       16.68       -0.83     17.01 o
 -11  12  12        2.34        0.34     15.71 o
 -10  12  12        1.06       -2.00     15.16 o
  -9  12  12       16.65       13.28     14.41 o
  -8  12  12       17.91       24.05      5.50 o
  -7  12  12        0.21       -1.34      4.82 o
  -6  12  12       11.21       10.43      5.54 o
  -5  12  12       18.26       32.17      6.43 o
  -4  12  12       16.66        9.49      5.85 o
  -3  12  12       83.93       84.88      8.86 o
  -2  12  12       13.30       20.20      5.93 o
  -1  12  12       41.46       39.99      8.70 o
   0  12  12        1.84        8.56      5.94 o
   1  12  12      104.23      113.03      9.41 o
   2  12  12       92.86       88.07      7.79 o
   3  12  12       81.98       84.20      7.80 o
   4  12  12       30.43       46.11      7.92 o
   5  12  12       29.62       22.58      6.46 o
   6  12  12       12.25        5.53      6.17 o
   7  12  12       23.05       26.15      7.63 o
   8  12  12        4.83        0.40      8.38 o
   9  12  12        7.94        7.09      9.26 o
 -11  13  12        0.30        9.32     16.51 o
  -9  13  12        0.10        6.39      5.90 o
  -8  13  12        0.03       -2.04      5.45 o
  -7  13  12       51.34       48.56      7.79 o
  -6  13  12        1.10        7.02      5.71 o
  -5  13  12       20.59       16.35      6.37 o
  -4  13  12        0.36       -4.28      5.83 o
  -3  13  12       17.51       17.07      9.99 o
  -2  13  12      120.72      135.53     10.09 o
  -1  13  12        4.60       10.33      6.02 o
   0  13  12        2.08        0.44      5.60 o
   1  13  12        6.92        9.41      9.07 o
   2  13  12        4.53       10.73      5.58 o
   3  13  12       20.76       22.18      6.28 o
   4  13  12       65.53       65.50      7.80 o
   5  13  12        0.05        5.60      6.34 o
   6  13  12        0.03        4.66      6.53 o
   7  13  12        0.90       -1.40      7.25 o
   8  13  12        0.05       -2.21      8.94 o
  -9  14  12        5.72        5.93      6.80 o
  -8  14  12        0.00        6.50      6.47 o
  -7  14  12        3.30       16.68      7.25 o
  -6  14  12        7.67       13.40     10.34 o
  -5  14  12        3.27        8.02      7.43 o
  -4  14  12        8.15       -4.51      7.80 o
  -3  14  12        0.48       -5.34      5.90 o
  -2  14  12       27.75       26.75      6.67 o
  -1  14  12        8.65        2.09      5.71 o
   0  14  12        1.69        4.67      6.43 o
   1  14  12        0.42        2.58      6.44 o
   2  14  12       89.80       93.16      9.67 o
   3  14  12       38.40       49.12      8.16 o
   4  14  12       13.76       11.63      6.62 o
   5  14  12       41.55       30.23      7.46 o
   6  14  12        1.85        3.96      6.98 o
   7  14  12        3.65        3.29      8.81 o
  -9  15  12        9.16       17.91      7.80 o
  -8  15  12       15.20       17.12      7.34 o
  -7  15  12        0.59        1.56      6.98 o
  -6  15  12        1.51       10.71      7.73 o
  -5  15  12        1.53       11.82      8.20 o
  -4  15  12        3.57       -7.78      7.78 o
  -3  15  12        0.18        8.63     12.23 o
  -2  15  12       10.60        7.11      9.02 o
  -1  15  12        3.15        4.42      7.50 o
   0  15  12        5.78       12.75      6.70 o
   1  15  12       13.98       18.00      7.42 o
   2  15  12        2.38       -1.60      7.21 o
   3  15  12       36.24       39.01      9.20 o
   4  15  12        0.57       13.59      6.84 o
   5  15  12        0.36       -1.10      6.52 o
   6  15  12        5.95       11.33      7.93 o
  -7  16  12        3.36       10.42      8.01 o
  -6  16  12        6.72       17.17      8.63 o
  -5  16  12        0.96       -9.98      9.98 o
  -4  16  12       12.67       22.35      9.28 o
  -3  16  12        0.00       -0.66     11.26 o
  -2  16  12        0.37        1.30      9.05 o
  -1  16  12       26.61       26.59      8.80 o
   0  16  12        1.29        1.88      7.80 o
   1  16  12       14.10       20.68     10.01 o
   2  16  12        0.00       -8.08      8.08 o
   3  16  12       32.87       42.12      8.68 o
   4  16  12        3.94       19.46      7.80 o
  -4  17  12       10.84        4.31      9.11 o
  -3  17  12        0.01       13.38      9.10 o
  -2  17  12       14.24        9.63      9.55 o
  -1  17  12        3.43        6.93      8.57 o
   0  17  12        7.37       10.88      8.86 o
   1  17  12        4.49        6.00      8.57 o
 -16   1  13        3.22        4.21      8.71 o
 -15   1  13        0.24       -4.34      8.22 o
 -14   1  13        7.87        4.79      7.97 o
 -13   1  13       11.10       10.15      7.70 o
 -12   1  13       27.43       28.99      8.64 o
 -11   1  13       22.74       40.39      8.36 o
 -10   1  13       27.88       28.46      7.44 o
  -9   1  13        1.80       -2.99      5.10 o
  -8   1  13       85.58       93.06      7.54 o
  -7   1  13       54.98       64.83      6.63 o
  -6   1  13      348.41      337.37     10.68 o
  -5   1  13       98.83      112.12      4.68 o
  -4   1  13        4.27        6.49      2.80 o
  -3   1  13      545.82      496.78      9.68 o
  -2   1  13       46.15       49.77      4.20 o
  -1   1  13      473.65      467.45      9.05 o
   0   1  13       26.86       29.67      3.61 o
   1   1  13       10.20        8.79      2.66 o
   2   1  13        0.08       -2.40      2.49 o
   3   1  13       96.14      114.48      5.43 o
   4   1  13        6.29       18.42      4.06 o
   5   1  13      408.68      419.88     10.32 o
   6   1  13       97.64       97.42      5.92 o
   7   1  13      104.24      111.98      7.12 o
   8   1  13       58.22       53.76      8.33 o
   9   1  13       12.62       15.56      6.83 o
  10   1  13        0.48       -2.33      6.35 o
  11   1  13        1.15       12.98      8.75 o
  12   1  13        0.48      -11.11     11.11 o
  13   1  13        2.51       -9.34      9.34 o
 -16   2  13        1.34       -5.72      8.25 o
 -15   2  13        0.07        2.11      8.94 o
 -14   2  13       14.41       16.83      8.69 o
 -13   2  13        0.09        1.32      7.79 o
 -12   2  13       17.49       12.27      7.18 o
 -11   2  13      100.59       98.84      8.73 o
 -10   2  13      256.60      251.23     11.74 o
  -9   2  13       47.56       52.27      6.82 o
  -8   2  13       41.60       45.89      6.29 o
  -7   2  13      120.16      118.09      8.24 o
  -6   2  13      205.97      193.25     14.97 o
  -5   2  13        0.35       -1.53      2.62 o
  -4   2  13      101.75       94.05      4.90 o
  -3   2  13       63.83       76.23      4.64 o
  -2   2  13      230.87      242.62      6.48 o
  -1   2  13      508.05      504.19      9.62 o
   0   2  13        7.46        6.55      2.43 o
   1   2  13      180.64      168.41      5.09 o
   2   2  13       23.34       22.94      4.75 o
   3   2  13      333.64      323.20      8.82 o
   4   2  13       39.98       39.16      4.41 o
   5   2  13      154.75      151.35      6.67 o
   6   2  13       19.10       12.81      4.88 o
   7   2  13      221.91      230.27      9.23 o
   8   2  13      119.36      110.00      7.38 o
   9   2  13        2.18       -4.48      6.25 o
  10   2  13       14.68       11.19      7.13 o
  11   2  13       19.89       14.80      7.38 o
  12   2  13       14.28       25.04      8.91 o
  13   2  13        0.93       16.08     11.49 o
 -16   3  13        0.14       -6.44      8.19 o
 -15   3  13        6.67       26.92      9.39 o
 -14   3  13       19.43       17.09      7.07 o
 -13   3  13        5.45       -3.55      5.76 o
 -12   3  13        0.84       -5.43      5.43 o
 -11   3  13        0.21       -4.16      6.94 o
 -10   3  13       12.08       21.47      5.91 o
  -9   3  13        3.46       16.66      5.27 o
  -8   3  13       54.24       61.15     10.69 o
  -7   3  13      422.62      412.95     12.56 o
  -6   3  13        3.11       -0.31      2.44 o
  -4   3  13      116.31      131.92     10.63 o
  -3   3  13      714.17      720.52     12.15 o
  -2   3  13        0.53        0.68      2.76 o
  -1   3  13        2.09        4.40      2.35 o
   0   3  13       58.42       43.79      3.78 o
   1   3  13       98.39      110.35      6.75 o
   2   3  13      173.07      192.22      6.35 o
   3   3  13       84.88       73.75      4.58 o
   4   3  13       10.69        7.21      3.80 o
   5   3  13      841.76      862.76     13.63 o
   6   3  13       19.07       16.38      4.99 o
   7   3  13       42.10       36.64      5.77 o
   8   3  13       25.07       28.11      5.77 o
   9   3  13        9.82        8.88      6.36 o
  10   3  13        0.52       -4.67      7.02 o
  11   3  13        1.48        1.85      7.99 o
  12   3  13        2.30       -9.42      9.42 o
  13   3  13       30.26       23.64     12.73 o
 -16   4  13        5.29        6.07      7.96 o
 -15   4  13        4.04        3.52      7.15 o
 -14   4  13       88.77       86.63      9.74 o
 -13   4  13       28.73       32.90      7.44 o
 -12   4  13       38.24       46.10      7.43 o
 -11   4  13       23.51       23.78      6.39 o
 -10   4  13      269.50      263.12     12.21 o
  -9   4  13      121.97      116.51      8.65 o
  -8   4  13       25.80       22.00      7.89 o
  -7   4  13       87.28       80.32      6.69 o
  -6   4  13       41.01       54.84      6.55 o
  -5   4  13       63.24       36.79      9.91 o
  -4   4  13      285.57      281.75     21.32 o
  -3   4  13        0.07       -1.77      1.77 o
  -2   4  13      586.83      596.36     12.18 o
  -1   4  13       61.20       61.31      4.31 o
   0   4  13       86.69      106.73      5.12 o
   1   4  13       48.96       38.79      5.36 o
   2   4  13       37.59       48.29      4.82 o
   3   4  13      148.21      169.57      6.74 o
   4   4  13      529.24      514.18      9.28 o
   5   4  13       97.43       91.52      5.80 o
   6   4  13        1.42       -1.74      4.37 o
   7   4  13       10.37        2.67      5.32 o
   8   4  13        6.51        8.43      6.21 o
   9   4  13        8.56       -0.77      5.40 o
  10   4  13       13.58       11.79      8.28 o
  11   4  13       10.30        7.38      8.20 o
  12   4  13        6.39        7.66      8.79 o
  13   4  13        3.00       -8.86      8.86 o
 -15   5  13       17.58       18.63      8.99 o
 -14   5  13        0.31       -6.18      6.18 o
 -13   5  13        1.63        3.13      6.16 o
 -12   5  13       32.98       38.81      7.19 o
 -11   5  13        0.78       -4.02      5.15 o
 -10   5  13       13.62       11.96      7.84 o
  -9   5  13       93.65       88.52     10.89 o
  -8   5  13      351.80      343.25     12.66 o
  -7   5  13       10.95        5.82      4.40 o
  -6   5  13        8.54        5.57      4.45 o
  -5   5  13      484.75      518.67     11.88 o
  -4   5  13        5.04        4.01      3.79 o
  -3   5  13       19.40       29.48      6.05 o
  -2   5  13        6.89        7.86      2.63 o
  -1   5  13       13.14       12.82      3.00 o
   0   5  13       71.60       67.39      4.75 o
   1   5  13      107.09      125.66      6.54 o
   2   5  13      598.84      607.23     11.63 o
   3   5  13       49.25       48.90      4.55 o
   4   5  13      345.93      356.08     11.56 o
   5   5  13       23.39       14.49      4.10 o
   6   5  13       94.85      107.63      7.44 o
   7   5  13       41.32       38.55      6.24 o
   8   5  13       10.11        8.74      5.65 o
   9   5  13       56.25       49.66      7.01 o
  10   5  13       44.50       60.06      9.34 o
  11   5  13        3.72       -2.74      9.26 o
  12   5  13        1.70       -5.46      8.46 o
  13   5  13        0.18       -7.13      8.82 o
 -15   6  13        0.23       -6.13      6.95 o
 -14   6  13        1.97       -1.92     12.31 o
 -13   6  13       27.05       32.70      7.42 o
 -12   6  13       63.95       59.04     11.98 o
 -11   6  13        9.80        9.13      5.47 o
 -10   6  13        0.11       -1.97      6.08 o
  -9   6  13       33.68       34.81      6.11 o
  -8   6  13      109.04      114.83     14.40 o
  -7   6  13      128.95      123.95      7.87 o
  -6   6  13        3.04        1.22      3.55 o
  -5   6  13       14.76        8.53      4.36 o
  -4   6  13      191.77      174.83      7.72 o
  -3   6  13       48.84       47.06      5.21 o
  -2   6  13       79.15       77.11      5.53 o
  -1   6  13       14.62       10.82      3.37 o
   0   6  13      446.96      494.67     10.06 o
   1   6  13       36.82       37.31      4.89 o
   2   6  13        0.46        3.85      4.02 o
   3   6  13      156.41      150.02      8.35 o
   4   6  13       36.25       43.76      5.79 o
   5   6  13        6.96        9.15      5.16 o
   6   6  13       92.41       97.81      7.45 o
   7   6  13       42.59       20.40      6.65 o
   8   6  13        1.11        6.11      6.34 o
   9   6  13       44.23       45.26      7.57 o
  10   6  13        0.93        5.85      6.15 o
  11   6  13        0.16        7.10      8.66 o
  12   6  13       10.14       -2.85      8.58 o
 -15   7  13        3.32        7.32      9.11 o
 -14   7  13       15.57       17.60      7.17 o
 -13   7  13        0.78       -5.88      5.88 o
 -12   7  13        1.81       -5.25      5.25 o
 -11   7  13        0.02        2.35      5.16 o
 -10   7  13        1.27        0.01      4.76 o
  -9   7  13       98.75       93.50      8.30 o
  -8   7  13       25.28       22.65      9.67 o
  -7   7  13       18.35       17.10      4.85 o
  -6   7  13       18.15        8.67      3.84 o
  -5   7  13      164.80      161.79      7.46 o
  -4   7  13      139.41      161.10      7.77 o
  -3   7  13       23.97       28.94      5.60 o
  -2   7  13      449.61      463.45     12.21 o
  -1   7  13      194.30      215.63      9.14 o
   0   7  13        0.09        0.86      3.89 o
   1   7  13     1241.91     1301.62     20.24 o
   2   7  13       61.72       55.85      8.83 o
   3   7  13       29.20       36.12      5.69 o
   4   7  13        1.75       -4.50      4.57 o
   5   7  13       92.44       65.82      6.95 o
   6   7  13        1.62       -0.46      5.08 o
   7   7  13       18.02       -1.36      6.23 o
   8   7  13       24.63       15.34      7.70 o
   9   7  13        0.02        0.04      6.72 o
  10   7  13       41.78       34.45     14.30 o
  11   7  13       10.44        0.56     11.69 o
  12   7  13       15.18       12.29     11.24 o
 -14   8  13        0.96       -2.09      7.02 o
 -13   8  13        1.65        2.35     11.98 o
 -12   8  13       40.31       46.13      7.74 o
 -11   8  13        7.00        0.00      5.54 o
 -10   8  13       87.14       93.94     10.54 o
  -9   8  13        0.32        3.66      7.28 o
  -8   8  13      131.17      130.96     11.82 o
  -7   8  13      202.51      214.17      8.79 o
  -6   8  13        2.21        4.42      4.31 o
  -5   8  13        2.12        2.49      4.24 o
  -4   8  13        2.12        2.67      4.45 o
  -3   8  13        0.25       -1.25      4.49 o
  -2   8  13       96.84      109.94      9.64 o
  -1   8  13      207.91      207.21      8.82 o
   0   8  13      120.33      124.81      6.23 o
   1   8  13        3.77        4.29      4.54 o
   2   8  13       64.98       72.36      6.60 o
   3   8  13       10.22       17.46      5.37 o
   4   8  13        3.64       -2.87      4.87 o
   5   8  13        1.76       -4.04      4.92 o
   6   8  13       13.54       26.98      6.20 o
   7   8  13       70.00       78.46      8.58 o
   8   8  13       41.71       35.52      6.56 o
   9   8  13        0.39       -6.04      6.04 o
  10   8  13        4.80        3.51      7.22 o
  11   8  13       14.49        0.58     10.21 o
 -14   9  13        0.22       -0.48     12.99 o
 -13   9  13        0.30        2.58     13.06 o
 -12   9  13        7.18        4.60      5.74 o
 -11   9  13        0.72       -4.88      4.88 o
 -10   9  13        0.02       -0.22      5.02 o
  -9   9  13        8.28       12.56      5.44 o
  -8   9  13        6.92        3.08      5.24 o
  -7   9  13        4.76        2.42      4.99 o
  -6   9  13       22.09       28.13     10.66 o
  -5   9  13       89.83      111.31      7.54 o
  -4   9  13        7.49        6.95      7.65 o
  -3   9  13      570.54      599.78     15.57 o
  -2   9  13       70.33       71.09      6.04 o
  -1   9  13      410.99      447.57     14.27 o
   0   9  13       55.80       55.79      7.03 o
   1   9  13        8.61       13.47      4.99 o
   2   9  13       67.88       70.74      6.77 o
   3   9  13        3.25        4.02      5.04 o
   4   9  13      161.02      169.02      9.43 o
   5   9  13       15.23       22.21      5.99 o
   6   9  13      169.76      166.99      9.78 o
   7   9  13       47.52       62.88      8.62 o
   8   9  13       29.32       31.94      6.66 o
   9   9  13        2.59        8.84      7.29 o
  10   9  13        6.73       -1.38      8.53 o
  11   9  13        1.59       -1.17     11.23 o
 -13  10  13       29.94       36.45      7.19 o
 -12  10  13        7.29       11.11      5.38 o
 -11  10  13        0.33      -13.18     13.18 o
 -10  10  13        6.06        5.48      5.68 o
  -9  10  13        5.54        4.05      7.51 o
  -8  10  13        4.72       -3.78      5.18 o
  -7  10  13        8.62        3.62      4.48 o
  -6  10  13       36.18       40.77      5.78 o
  -5  10  13       19.94       29.38      5.79 o
  -4  10  13        0.21        1.85      6.38 o
  -3  10  13       12.38       18.01      5.35 o
  -2  10  13        0.21       -0.50      4.78 o
  -1  10  13        0.04        0.00      5.27 o
   0  10  13      108.69      109.26     11.81 o
   1  10  13       44.43       53.30      6.30 o
   2  10  13       11.95       17.71      5.59 o
   3  10  13       86.67       99.04      7.84 o
   4  10  13      184.05      187.41     10.05 o
   5  10  13        7.51       10.42      5.82 o
   6  10  13        1.05        0.08      5.75 o
   7  10  13        9.72       -0.21      6.62 o
   8  10  13        5.12       10.55      7.29 o
   9  10  13        6.69        4.27      6.57 o
  10  10  13       62.23       70.03      9.99 o
 -13  11  13        1.51      -13.37     15.89 o
 -12  11  13        0.00      -14.90     14.90 o
 -11  11  13        6.76        9.42     16.26 o
 -10  11  13       54.41       63.91     17.78 o
  -9  11  13        1.51        8.28      6.57 o
  -8  11  13       28.90       31.29      9.59 o
  -7  11  13       17.50       16.53      4.91 o
  -6  11  13        3.10       -3.65      7.12 o
  -5  11  13       89.74       90.48      7.42 o
  -4  11  13       92.93       76.06      8.49 o
  -3  11  13        0.60       -0.35      7.90 o
  -2  11  13       81.85       80.96      7.67 o
  -1  11  13       49.27       34.75      9.15 o
   0  11  13      382.11      401.86     17.85 o
   1  11  13       50.54       56.21      7.74 o
   2  11  13        2.05       -2.20      5.25 o
   3  11  13       72.20       63.22      7.13 o
   4  11  13        0.75        0.23      5.41 o
   5  11  13       53.91       54.16      7.32 o
   6  11  13       18.21       14.94      6.55 o
   7  11  13        0.83       -1.68      9.09 o
   8  11  13        1.44       -1.77      7.44 o
   9  11  13        0.00       -5.88      6.46 o
  10  11  13        2.56       -7.51      7.51 o
 -12  12  13        5.38        2.18     16.98 o
 -11  12  13       31.85       11.02     16.28 o
 -10  12  13        1.46       -0.38     15.37 o
  -9  12  13      101.74      101.00     23.40 o
  -8  12  13       82.08       72.76      7.23 o
  -7  12  13        0.25       -1.10      4.64 o
  -6  12  13       29.51       21.54      6.24 o
  -5  12  13        4.30        1.31      5.81 o
  -4  12  13        1.56       -2.31      5.83 o
  -3  12  13       78.69       77.77     13.30 o
  -2  12  13        4.50       12.67      6.33 o
  -1  12  13        6.49        7.06      5.89 o
   0  12  13      111.84      121.93     10.65 o
   1  12  13       13.99       19.88      6.64 o
   2  12  13       88.99       84.24      7.71 o
   3  12  13       86.56       86.82      7.88 o
   4  12  13        0.86        7.98      5.99 o
   5  12  13       15.13       31.38      6.90 o
   6  12  13       25.14       21.74      6.74 o
   7  12  13       26.21       31.34      8.37 o
   8  12  13        9.36       12.57      8.11 o
   9  12  13        1.12        0.06      7.96 o
 -11  13  13        1.05        0.82     16.22 o
  -9  13  13       57.20       59.38      8.75 o
  -8  13  13       35.01       35.57      7.65 o
  -7  13  13       13.58       23.06      6.38 o
  -6  13  13       14.23        7.72      6.13 o
  -5  13  13        1.61        4.26      5.75 o
  -4  13  13       25.58       33.46      7.41 o
  -3  13  13        4.70        1.25      6.26 o
  -2  13  13        1.60       -0.22      6.35 o
  -1  13  13      132.41      137.21     10.21 o
   0  13  13        3.49        4.79     10.09 o
   1  13  13       31.15       30.14      7.45 o
   2  13  13       12.28        9.19      5.82 o
   3  13  13       97.12      101.65      8.80 o
   4  13  13       23.89       12.41      6.74 o
   5  13  13       17.90       11.14      9.47 o
   6  13  13        0.32       11.95      6.95 o
   7  13  13       15.85       13.74      8.75 o
   8  13  13        0.04       -3.35      7.50 o
  -9  14  13        3.69       -5.88      6.26 o
  -8  14  13        1.02       17.47      7.52 o
  -7  14  13        3.36        2.53      8.52 o
  -6  14  13        0.40        4.42      7.12 o
  -5  14  13        0.19       -3.90      7.63 o
  -4  14  13       58.14       41.69      9.11 o
  -3  14  13       17.30        1.21      6.68 o
  -2  14  13       46.72       29.47      9.53 o
  -1  14  13        2.53        4.97      6.27 o
   0  14  13        0.27       -2.97      6.14 o
   1  14  13        0.22       -4.73      6.30 o
   2  14  13        0.01       -6.31      6.31 o
   3  14  13       29.18       40.05      7.46 o
   4  14  13       45.21       52.28      9.28 o
   5  14  13       37.91       43.49      7.84 o
   6  14  13        0.01       -5.28      8.83 o
   7  14  13        0.48        2.51      7.90 o
  -8  15  13        2.13        9.40      7.11 o
  -7  15  13        2.50        0.92      7.47 o
  -6  15  13        1.03        6.08      7.89 o
  -5  15  13       56.35       56.65     21.07 o
  -4  15  13        0.91       12.66      8.45 o
  -3  15  13       38.79       54.99     10.90 o
  -2  15  13        0.09        8.26     19.32 o
  -1  15  13        0.17       -1.65      6.28 o
   0  15  13        0.24       -1.98      6.58 o
   1  15  13        9.12        1.73      6.89 o
   2  15  13        5.52        8.59      7.63 o
   3  15  13        0.10       -4.16      6.09 o
   4  15  13        1.39        6.87      6.62 o
   5  15  13        0.70       -3.18      9.66 o
  -6  16  13        0.01       18.41      8.70 o
  -5  16  13       17.32       10.41      8.46 o
  -4  16  13        0.24       12.93      9.14 o
  -3  16  13       19.22       15.15      9.27 o
  -2  16  13        2.48        2.44     16.87 o
  -1  16  13       33.37       50.16     11.60 o
   0  16  13       37.80       36.94      9.43 o
   1  16  13        1.92        3.10      8.52 o
   2  16  13        4.93       -0.07      8.66 o
   3  16  13        0.01        8.52      7.02 o
  -2  17  13        0.53       17.32     15.64 o
  -1  17  13        4.16       19.39     15.52 o
 -16   0  14        2.38       -9.31     11.29 o
 -15   0  14       49.33       54.32     16.10 o
 -14   0  14       21.97       21.42     12.90 o
 -13   0  14        0.00        1.55     10.40 o
 -12   0  14        9.31        2.39      9.71 o
 -11   0  14      262.48      282.08     21.89 o
 -10   0  14        0.07       -0.19      8.94 o
  -9   0  14       88.98       99.32     14.92 o
  -8   0  14        3.04       14.03      9.20 o
  -7   0  14       83.23       91.05     10.98 o
  -6   0  14       86.67       87.70      7.48 o
  -5   0  14        8.04        4.31      4.74 o
  -4   0  14     3069.10     3124.03     57.95 o
  -3   0  14       20.70       18.85      5.13 o
  -2   0  14      205.08      231.32     10.84 o
  -1   0  14      203.78      206.52     10.94 o
   0   0  14      297.20      284.27      9.43 o
   1   0  14      750.31      763.30     17.00 o
   2   0  14      283.99      259.40     14.28 o
   3   0  14     1801.83     1773.91     32.07 o
   4   0  14       55.35       56.12      8.01 o
   5   0  14        6.99       21.83      6.81 o
   6   0  14      363.11      423.38     16.41 o
   7   0  14       30.50       40.49      7.44 o
   8   0  14      360.63      325.89     20.80 o
   9   0  14        0.79       -3.79     10.63 o
  10   0  14        0.03      -10.28     10.28 o
  11   0  14        6.12       -2.09     12.06 o
  12   0  14       12.98       -5.82     13.35 o
  13   0  14        7.88      -12.41     13.35 o
 -16   1  14        1.48       -8.37      8.37 o
 -15   1  14       14.82       18.17      9.58 o
 -14   1  14        0.00       -5.08      7.49 o
 -13   1  14        5.63        6.34      7.79 o
 -12   1  14      219.51      223.20     16.20 o
 -11   1  14        0.09        0.63      6.61 o
 -10   1  14       40.57       35.15      8.19 o
  -9   1  14       97.80      114.15      8.58 o
  -8   1  14      200.57      196.80     22.89 o
  -7   1  14       30.79       16.49      6.96 o
  -6   1  14      354.16      372.42     11.69 o
  -5   1  14      163.39      160.58      6.67 o
  -4   1  14       97.36       87.45      5.17 o
  -3   1  14      412.47      397.61     10.98 o
  -2   1  14      108.50      124.21      6.09 o
  -1   1  14      204.84      208.21      6.67 o
   0   1  14       47.47       46.61      4.14 o
   1   1  14      434.54      429.99     10.29 o
   2   1  14       29.31       31.44      3.97 o
   3   1  14       13.73        6.87      4.44 o
   4   1  14       32.93       28.36      4.57 o
   5   1  14      405.27      414.88     10.10 o
   6   1  14        0.26       -4.08      4.08 o
   7   1  14       75.69       73.44      7.23 o
   8   1  14       80.74       67.51      9.11 o
   9   1  14       57.51       62.06      9.03 o
  10   1  14        3.43        3.77      8.06 o
  11   1  14        3.96       -3.16      8.39 o
  12   1  14       13.81       18.05     14.14 o
  13   1  14        2.08      -11.92     11.92 o
 -16   2  14        0.00       -8.06      8.06 o
 -15   2  14        5.57        4.38      8.50 o
 -14   2  14       24.13       11.62     11.07 o
 -13   2  14       26.08       39.99      9.33 o
 -12   2  14        0.17        3.82      6.90 o
 -11   2  14       10.13       12.09      5.86 o
 -10   2  14        8.10        2.99      5.15 o
  -9   2  14      178.74      175.48     10.29 o
  -8   2  14      125.45      119.82      8.61 o
  -7   2  14       99.44       93.39      7.85 o
  -6   2  14        0.31        1.47      4.43 o
  -5   2  14       65.43       72.81      6.63 o
  -4   2  14       15.05        3.48      3.29 o
  -3   2  14       59.68       63.41      4.68 o
  -2   2  14       53.94       54.03      3.68 o
  -1   2  14       21.10       20.54      3.25 o
   0   2  14       49.17       42.15      4.61 o
   1   2  14        1.09       -0.87      3.35 o
   2   2  14       40.95       39.44      3.82 o
   3   2  14      280.64      253.60      7.58 o
   4   2  14       74.67       80.72      5.15 o
   5   2  14       87.03       80.67      9.18 o
   6   2  14      405.28      413.91     11.63 o
   7   2  14      320.49      357.05     13.64 o
   8   2  14        3.88        1.41      5.01 o
   9   2  14       23.68       23.98      7.05 o
  10   2  14       58.25       60.52      8.97 o
  11   2  14        1.32        2.10     10.35 o
  12   2  14        1.36       -6.46     10.45 o
  13   2  14        0.94        1.43     11.19 o
 -16   3  14        0.02        6.99      8.99 o
 -15   3  14        4.26        4.05     12.35 o
 -14   3  14        1.59        9.50      7.03 o
 -13   3  14       16.39       25.31      7.11 o
 -12   3  14       32.05       37.68      7.28 o
 -11   3  14        8.52        5.94      5.80 o
 -10   3  14       39.56       42.00      6.83 o
  -9   3  14        3.95       -6.40      9.04 o
  -8   3  14      138.20      149.16      9.45 o
  -7   3  14        0.03        0.10      4.30 o
  -6   3  14      194.57      188.85      9.79 o
  -5   3  14      175.28      173.32      9.64 o
  -4   3  14      403.04      362.36     11.67 o
  -3   3  14       33.11       36.02      3.60 o
  -2   3  14       35.22       37.22      3.81 o
  -1   3  14       33.31       44.63      4.42 o
   0   3  14      605.57      605.50     11.37 o
   1   3  14        0.89        2.57      3.11 o
   2   3  14       21.16       19.17      3.89 o
   3   3  14      560.39      553.71     10.43 o
   4   3  14      114.14       99.51      5.35 o
   5   3  14      102.16       88.20      7.89 o
   6   3  14      251.84      268.33     10.39 o
   7   3  14       57.95       58.64      6.36 o
   8   3  14        2.00        6.72      5.25 o
   9   3  14       34.70       49.76      8.51 o
  10   3  14        0.18        1.12      7.60 o
  11   3  14      100.90      135.31     15.78 o
  12   3  14        5.19       -0.06     10.72 o
  13   3  14        5.70      -21.03     21.03 o
 -15   4  14        0.51       -7.15      7.15 o
 -14   4  14        0.72       -6.43      6.43 o
 -13   4  14       12.75       20.79      7.10 o
 -12   4  14       16.58       12.21      6.72 o
 -11   4  14       48.02       37.17      8.76 o
 -10   4  14       28.56       30.54      6.59 o
  -9   4  14       28.92       36.03      6.38 o
  -8   4  14       35.75       32.83      6.24 o
  -7   4  14       31.18       24.42      5.15 o
  -6   4  14       29.32       12.98      4.73 o
  -5   4  14       85.97       80.38      6.73 o
  -4   4  14      850.06      821.32     28.68 o
  -3   4  14      430.38      430.39     10.88 o
  -2   4  14      143.11      156.81      6.81 o
  -1   4  14        3.54        1.09      3.06 o
   0   4  14       14.32       14.42      3.48 o
   1   4  14       67.93       73.23      5.14 o
   2   4  14      505.47      531.47     13.86 o
   3   4  14      233.39      227.12      7.34 o
   4   4  14       21.71       15.85      3.78 o
   5   4  14       18.00       18.85      4.39 o
   6   4  14       98.28      111.78      7.11 o
   7   4  14      183.78      192.18      9.52 o
   8   4  14       14.90        5.76      5.70 o
   9   4  14       23.35       30.13      6.57 o
  10   4  14        7.90       -4.03      7.61 o
  11   4  14       17.20       16.64      8.66 o
  12   4  14        0.47       -8.46      8.46 o
 -15   5  14       28.60       24.98     12.17 o
 -14   5  14       10.04       12.68      7.36 o
 -13   5  14       37.73       43.57      8.03 o
 -12   5  14        0.68        1.35      5.89 o
 -11   5  14        9.84        2.16      5.74 o
 -10   5  14       98.59      100.33      8.74 o
  -9   5  14        0.40       -1.54      5.01 o
  -8   5  14      157.76      141.36      9.43 o
  -7   5  14        0.47        0.71      4.22 o
  -6   5  14        8.70        8.84      5.43 o
  -5   5  14        2.32        1.09      4.57 o
  -4   5  14       36.29       32.26      4.76 o
  -3   5  14        2.17        3.09      4.09 o
  -2   5  14      128.70      132.07      5.59 o
  -1   5  14       52.20       64.07      4.64 o
   0   5  14        2.11       -1.72      3.42 o
   1   5  14        2.08       -2.12      3.48 o
   2   5  14      289.25      282.05     10.93 o
   3   5  14      387.02      405.56     10.52 o
   4   5  14       29.25       33.48      5.00 o
   5   5  14        3.67        2.20      4.25 o
   6   5  14       60.83       84.86      8.36 o
   7   5  14        1.79       -0.97      6.22 o
   8   5  14       31.00       32.95      9.08 o
   9   5  14       24.77       21.82      6.54 o
  10   5  14        7.50        2.38      7.91 o
  11   5  14        0.35       -4.31      8.12 o
  12   5  14        0.07       -6.55      8.85 o
 -15   6  14       27.90       29.66      8.64 o
 -14   6  14        2.47        3.23      6.90 o
 -13   6  14        0.12       -6.76      8.30 o
 -12   6  14        0.36       -5.23      5.23 o
 -11   6  14       20.00       23.34      6.36 o
 -10   6  14       92.57       92.02      8.47 o
  -9   6  14        6.12       16.80      5.73 o
  -8   6  14       23.27       13.90      5.29 o
  -7   6  14       12.71       11.28      4.70 o
  -6   6  14       51.06       56.67      6.16 o
  -5   6  14       80.65       77.92      5.78 o
  -4   6  14      170.48      174.92      9.43 o
  -3   6  14        9.61       11.82      4.40 o
  -2   6  14       47.11       44.14      6.17 o
  -1   6  14      867.04      884.80     14.46 o
   0   6  14      193.33      205.43      7.91 o
   1   6  14      120.16      106.62      6.29 o
   2   6  14      226.87      217.71     10.03 o
   3   6  14       20.49       26.48      5.48 o
   4   6  14        0.62       -2.83      4.58 o
   5   6  14        0.85        1.56      4.44 o
   6   6  14       26.98       25.26      5.73 o
   7   6  14       65.43       64.41      8.07 o
   8   6  14       22.01       25.82      7.20 o
   9   6  14       39.21       45.50      8.09 o
  10   6  14        1.32       -5.99      8.89 o
  11   6  14        5.41        8.53     12.22 o
  12   6  14        9.27        9.91     10.70 o
 -15   7  14        1.67       -3.07      9.06 o
 -14   7  14        3.03        7.99      7.08 o
 -13   7  14       12.54        6.28      6.58 o
 -12   7  14       20.25       30.18      6.67 o
 -11   7  14       34.18       42.62      7.24 o
 -10   7  14       33.78       49.97      7.03 o
  -9   7  14        7.45        1.57      5.06 o
  -8   7  14        0.04       -4.06      4.06 o
  -7   7  14      118.32      112.79      8.29 o
  -6   7  14      312.41      291.94     11.82 o
  -5   7  14      201.04      195.89      8.23 o
  -4   7  14       27.41       26.59      5.43 o
  -3   7  14      126.75      116.27      7.69 o
  -2   7  14       64.76       80.99      7.08 o
  -1   7  14      265.53      269.61     10.12 o
   0   7  14      711.19      733.44     14.14 o
   1   7  14      161.22      166.95      7.28 o
   2   7  14       93.41       98.10      7.89 o
   3   7  14      399.30      386.58     12.10 o
   4   7  14        5.23        6.78      6.97 o
   5   7  14        6.96       14.21      5.54 o
   6   7  14       13.07        8.86      5.22 o
   7   7  14        0.17       -1.63      5.19 o
   8   7  14       35.94       33.69      7.71 o
   9   7  14       81.99       66.15      8.79 o
  10   7  14       15.34        6.42      7.34 o
  11   7  14        4.26       -9.78      9.78 o
 -14   8  14        1.03       -1.27      7.31 o
 -13   8  14        0.03       -6.20      6.20 o
 -12   8  14       22.62       28.48      7.36 o
 -11   8  14        1.45        5.13      6.12 o
 -10   8  14        3.08      -11.67     15.60 o
  -9   8  14       18.14       15.80      6.26 o
  -8   8  14       14.70        8.74      5.31 o
  -7   8  14        4.52       -2.74      4.66 o
  -6   8  14      190.47      163.34      8.40 o
  -5   8  14       30.06       32.30      5.49 o
  -4   8  14        6.03        2.79      4.70 o
  -3   8  14       37.92       44.58      6.14 o
  -2   8  14        7.44        9.59      5.03 o
  -1   8  14        1.68        6.55      6.21 o
   0   8  14      398.57      446.80     15.32 o
   1   8  14      374.86      379.12     11.60 o
   2   8  14      103.67      100.64      9.64 o
   3   8  14      257.70      248.66     10.70 o
   4   8  14        9.48       12.19      5.50 o
   5   8  14        8.90        8.37      5.53 o
   6   8  14        9.71       11.26      6.56 o
   7   8  14       46.40       59.19      7.02 o
   8   8  14        0.03       -7.01      7.01 o
   9   8  14       17.29        8.10      7.74 o
  10   8  14        4.19       -7.14      7.14 o
  11   8  14        0.01       -0.26     10.06 o
 -14   9  14        0.06        6.00      8.02 o
 -13   9  14        0.14       -8.45      8.92 o
 -12   9  14        5.80        8.03      6.25 o
 -11   9  14       12.92       18.13     11.04 o
 -10   9  14       10.64       18.77      6.06 o
  -9   9  14       48.23       48.83      7.56 o
  -8   9  14       27.38       20.04      6.24 o
  -7   9  14        0.41       -1.05      4.99 o
  -6   9  14       67.52       69.24     10.31 o
  -5   9  14      262.44      260.43     10.76 o
  -4   9  14       67.34       66.18      7.69 o
  -3   9  14      143.71      134.89      8.45 o
  -2   9  14        3.56        2.85      4.97 o
  -1   9  14       64.01       81.28      7.74 o
   0   9  14       30.41       38.05      6.86 o
   1   9  14      123.76      114.87      7.75 o
   2   9  14      357.38      366.76     12.11 o
   3   9  14      111.40      128.14      8.41 o
   4   9  14       22.37       25.01      6.12 o
   5   9  14       35.90       50.02      6.94 o
   6   9  14        0.53        2.41      5.64 o
   7   9  14        7.24        7.42      7.06 o
   8   9  14       70.98       75.98      8.06 o
   9   9  14        3.07        4.75      8.19 o
  10   9  14       11.01        7.90      8.51 o
 -13  10  14       12.69       18.20      6.53 o
 -12  10  14        3.91        1.99      6.01 o
 -11  10  14       16.43       21.39     10.37 o
 -10  10  14        0.63       -5.65     12.89 o
  -9  10  14       45.31       47.44      7.41 o
  -8  10  14        0.02       -4.95      6.58 o
  -7  10  14       73.56       65.02      6.42 o
  -6  10  14        2.99        4.26      7.73 o
  -5  10  14      111.59      111.50      8.05 o
  -4  10  14      141.52      136.58      8.75 o
  -3  10  14       93.65      103.70      7.85 o
  -2  10  14       23.01       15.04      6.54 o
  -1  10  14       18.55       19.41      6.17 o
   0  10  14      615.51      656.23     18.29 o
   1  10  14       18.46       12.61      5.19 o
   2  10  14      259.26      273.03     11.30 o
   3  10  14       57.97       82.97      7.45 o
   4  10  14        4.54        4.96      5.47 o
   5  10  14       15.31       21.06      6.12 o
   6  10  14       54.89       51.90      7.34 o
   7  10  14       26.28       19.78     10.30 o
   8  10  14       22.49       28.63      7.30 o
   9  10  14        3.24       -6.22      6.22 o
  10  10  14        0.11        2.58     12.12 o
 -12  11  14       17.70       12.24     17.35 o
 -11  11  14        1.90        2.50     16.11 o
 -10  11  14       16.68       16.06      6.20 o
  -9  11  14       10.73       12.49      6.26 o
  -8  11  14        2.83       -5.80      5.80 o
  -7  11  14       44.26       56.39      6.33 o
  -6  11  14        0.29        4.53      4.99 o
  -5  11  14        0.41        1.40      4.91 o
  -4  11  14       44.32       35.52      7.34 o
  -3  11  14       10.02        7.79      6.49 o
  -2  11  14       46.76       36.68      7.62 o
  -1  11  14       83.33       86.65      8.47 o
   0  11  14        6.58        6.08      7.66 o
   1  11  14       55.35       54.69      8.00 o
   2  11  14        0.83        2.60      5.37 o
   3  11  14       83.34       90.95      8.01 o
   4  11  14        1.89       -0.57      5.60 o
   5  11  14        2.64        1.64      5.77 o
   6  11  14        1.38       -5.19      6.04 o
   7  11  14        1.15        0.74      7.16 o
   8  11  14        1.71       -2.37      7.53 o
   9  11  14        0.21       -1.97      6.70 o
 -11  12  14       11.41       10.68     16.82 o
 -10  12  14        1.47        1.80      5.51 o
  -9  12  14       10.96        7.83      6.30 o
  -8  12  14        7.77       16.48      6.50 o
  -7  12  14       47.23       51.85      6.61 o
  -6  12  14        5.33        5.87      5.69 o
  -5  12  14       27.95       34.48      7.22 o
  -4  12  14        1.74        3.18      6.04 o
  -3  12  14       20.47       13.59      6.85 o
  -2  12  14        9.07       14.97      6.94 o
  -1  12  14       15.31        8.07      6.64 o
   0  12  14        0.52       -4.59      5.64 o
   1  12  14       14.41       14.94      6.78 o
   2  12  14        0.00       -5.34      5.34 o
   3  12  14       39.72       47.82      7.12 o
   4  12  14       37.59       42.35      7.24 o
   5  12  14        0.85       -5.87      5.87 o
   6  12  14       15.12       11.84      7.29 o
   7  12  14        1.51       -6.99      6.99 o
   8  12  14        1.49       -7.37      7.37 o
 -10  13  14        4.45       -3.00      6.19 o
  -9  13  14       14.34       18.65      7.76 o
  -8  13  14        0.08        2.39      7.49 o
  -7  13  14        8.41        6.78     10.13 o
  -6  13  14        0.20       -5.29      5.81 o
  -5  13  14        1.89        2.25      6.13 o
  -4  13  14        5.13       10.22      6.49 o
  -3  13  14       86.06       85.68      9.87 o
  -2  13  14       78.23       67.28     11.82 o
  -1  13  14       13.67       10.67     10.60 o
   0  13  14       27.70       26.56      7.28 o
   1  13  14       86.79       91.59      9.58 o
   2  13  14        0.04       10.23      5.99 o
   3  13  14       18.90       12.92      6.51 o
   4  13  14        7.90        2.75      6.56 o
   5  13  14        0.36       -3.66      6.40 o
   6  13  14       14.26        5.78      7.77 o
   7  13  14        0.01       -7.26      7.26 o
  -9  14  14       11.40        7.14      7.32 o
  -8  14  14        8.77        2.44      8.16 o
  -7  14  14       24.94       31.63      8.63 o
  -6  14  14        3.25        7.30      7.70 o
  -5  14  14        6.67       15.16      6.96 o
  -4  14  14        3.37       -0.78      6.73 o
  -3  14  14       26.85       34.25      8.08 o
  -2  14  14        5.60        6.56      7.10 o
  -1  14  14       24.58       22.05      8.08 o
   0  14  14        3.09       -2.26      6.28 o
   1  14  14        3.21       -5.29      6.37 o
   2  14  14        1.44        3.35      7.08 o
   3  14  14        1.50        1.27      6.66 o
   4  14  14        4.05        2.43      6.90 o
   5  14  14       14.01       18.13      7.28 o
   6  14  14        4.54       -1.27      7.82 o
  -7  15  14        3.81       20.51      8.39 o
  -6  15  14        0.02        1.35      7.60 o
  -5  15  14        0.96        5.62     16.29 o
  -4  15  14        2.45        5.34      8.47 o
  -3  15  14        0.63        3.78      8.22 o
  -2  15  14        0.03        1.09      7.75 o
  -1  15  14       15.37       21.79      8.56 o
   0  15  14        9.37       10.40      7.17 o
   1  15  14       10.37       20.74      7.94 o
   2  15  14        2.62        5.57      7.71 o
   3  15  14        2.25        9.77      6.77 o
   4  15  14       17.48       -0.90      6.64 o
  -5  16  14        0.91       11.73      8.77 o
  -4  16  14        6.75       26.19     24.15 o
  -3  16  14       31.40       43.68     10.75 o
  -2  16  14        2.88       11.72      9.71 o
  -1  16  14        1.64       11.28     10.08 o
   0  16  14        0.06        9.97     11.55 o
   1  16  14        0.00        1.76      8.53 o
   2  16  14        0.70       -7.21      7.21 o
 -16   1  15        0.09      -11.57     12.36 o
 -15   1  15        6.68       -5.63      8.76 o
 -14   1  15        0.47        2.14     10.13 o
 -13   1  15       15.17       11.60     10.96 o
 -12   1  15        2.11       12.05      7.88 o
 -11   1  15        5.64        6.88      7.55 o
 -10   1  15       49.45       45.07      8.87 o
  -9   1  15       47.41       43.25      6.69 o
  -8   1  15       73.58       76.18      7.64 o
  -7   1  15      208.58      187.17     10.41 o
  -6   1  15       12.45       17.21      4.88 o
  -5   1  15      864.42      910.05     16.02 o
  -4   1  15       78.80       80.93      5.40 o
  -3   1  15      738.46      733.13     14.06 o
  -2   1  15       16.28       24.19      4.10 o
  -1   1  15        3.74       10.62      3.30 o
   0   1  15      324.70      268.70      7.82 o
   1   1  15      740.15      730.82     11.71 o
   2   1  15        8.31       10.66      3.74 o
   3   1  15       33.61       31.24      4.60 o
   4   1  15        8.65       18.38      4.88 o
   5   1  15      523.35      498.32     12.10 o
   6   1  15       10.71       10.57      4.86 o
   7   1  15       18.01       11.51      5.98 o
   8   1  15        0.00       -5.16      7.36 o
   9   1  15        3.56        0.29      9.66 o
  10   1  15       11.09        2.05      8.30 o
  11   1  15        1.61        1.08      9.72 o
  12   1  15        1.74      -10.28     10.28 o
 -15   2  15        0.97       -2.61     14.41 o
 -14   2  15        1.86        6.02      8.37 o
 -13   2  15       17.37       15.40     10.34 o
 -12   2  15        3.83       -7.49     15.39 o
 -11   2  15        0.57       11.47      5.96 o
 -10   2  15      102.50      106.72     10.65 o
  -9   2  15       22.08       27.58      6.19 o
  -8   2  15      173.32      171.67     10.13 o
  -7   2  15       27.89       20.12      5.26 o
  -6   2  15      355.07      342.14     15.65 o
  -5   2  15       99.79       84.98     13.00 o
  -4   2  15       84.79       78.01      4.77 o
  -3   2  15        0.01        2.37      3.15 o
  -2   2  15       40.37       50.45      3.73 o
  -1   2  15      221.25      241.87      8.57 o
   0   2  15       95.28      113.30      6.32 o
   1   2  15      200.35      218.32      7.65 o
   2   2  15       11.84       21.86      4.30 o
   3   2  15       71.18       87.82      5.49 o
   4   2  15      713.55      691.64     13.04 o
   5   2  15      276.66      279.96      9.44 o
   6   2  15       15.47       20.00      5.90 o
   7   2  15       11.82       11.84      5.77 o
   8   2  15       15.32       18.55      6.28 o
   9   2  15       44.12       43.09      8.98 o
  10   2  15        2.40       -7.79      7.79 o
  11   2  15        0.35       -9.72      9.72 o
  12   2  15        0.52       -4.70     10.71 o
 -15   3  15       17.07       33.97     12.10 o
 -14   3  15        0.22       -4.26      6.71 o
 -13   3  15       13.04       10.89      6.78 o
 -12   3  15        0.84        1.34      5.89 o
 -11   3  15       34.86       35.64      8.81 o
 -10   3  15        0.00        4.72      5.53 o
  -9   3  15      152.03      144.26     12.25 o
  -8   3  15        0.20       -4.41      4.97 o
  -7   3  15      456.14      422.58     13.24 o
  -6   3  15      286.98      302.59     11.46 o
  -5   3  15       88.28       86.06      7.23 o
  -4   3  15       34.78       20.43      4.82 o
  -3   3  15      556.90      525.01     11.62 o
  -2   3  15      395.05      426.83      9.37 o
  -1   3  15      161.78      141.35      8.83 o
   0   3  15        5.08        4.19      3.42 o
   1   3  15        0.00       -1.61      3.37 o
   2   3  15      237.86      228.15      8.70 o
   3   3  15      130.76      124.04      7.28 o
   4   3  15       11.85       10.60      3.69 o
   5   3  15       16.13        7.24      4.04 o
   6   3  15       82.38       95.70      6.98 o
   7   3  15       14.08       14.32      5.23 o
   8   3  15        2.62       -2.42      5.57 o
   9   3  15        3.97        0.60      8.89 o
  10   3  15        2.21       -8.78     11.04 o
  11   3  15        0.83       -3.52     10.31 o
  12   3  15        0.01        4.91     13.64 o
 -15   4  15       10.96       19.05      8.18 o
 -14   4  15        0.09       -2.40      6.87 o
 -13   4  15        1.10        7.64      6.78 o
 -12   4  15        0.35        0.05      5.96 o
 -11   4  15        0.26       -2.39      5.64 o
 -10   4  15       17.92       16.48      6.14 o
  -9   4  15       14.89       15.95      6.00 o
  -8   4  15      115.24      103.62      8.73 o
  -7   4  15       84.47       90.61      7.39 o
  -6   4  15        2.12        3.10      4.24 o
  -5   4  15      141.86      130.43      8.34 o
  -4   4  15      668.50      678.20     17.04 o
  -3   4  15       48.52       56.43      4.86 o
  -2   4  15      554.29      551.04     10.93 o
  -1   4  15      146.82      137.31      6.14 o
   0   4  15      358.80      349.20      9.14 o
   1   4  15      137.81      119.11      6.57 o
   2   4  15       25.12       22.89      3.96 o
   3   4  15      257.71      260.74      7.67 o
   4   4  15       33.96       20.74      4.15 o
   5   4  15       17.86       10.32      5.76 o
   6   4  15        6.06        8.95      5.38 o
   7   4  15        1.65       -3.83      5.31 o
   8   4  15      101.40      112.78      8.35 o
   9   4  15        0.04        1.57      5.78 o
  10   4  15        6.70       -0.28      9.37 o
  11   4  15        0.32        3.30     10.79 o
  12   4  15        0.02      -10.32     10.32 o
 -15   5  15        1.92       -1.86      7.29 o
 -14   5  15       19.51       14.00     10.76 o
 -13   5  15       14.54       24.65      7.50 o
 -12   5  15        0.09        5.66      8.44 o
 -11   5  15        0.17        1.44      7.01 o
 -10   5  15        0.99       -5.25      5.25 o
  -9   5  15       11.67        3.91      5.58 o
  -8   5  15       45.18       45.52      9.52 o
  -7   5  15       50.52       52.56      6.21 o
  -6   5  15       19.89       18.81      5.08 o
  -5   5  15      224.53      211.81     11.54 o
  -4   5  15       92.63       90.70      6.07 o
  -3   5  15      469.42      507.10     13.50 o
  -2   5  15      104.25      102.95      5.96 o
  -1   5  15     1019.05      961.87     16.62 o
   0   5  15       42.28       35.80      4.81 o
   1   5  15       57.84       55.99      4.89 o
   2   5  15       14.31       10.67      4.41 o
   3   5  15       79.30       77.54      5.89 o
   4   5  15      153.82      148.96      8.88 o
   5   5  15        5.12        3.55      4.87 o
   6   5  15      184.49      179.59     10.86 o
   7   5  15        2.09        4.85      6.19 o
   8   5  15       22.93       30.64      7.45 o
   9   5  15        0.61       -1.27      6.00 o
  10   5  15       18.55        7.33      7.98 o
  11   5  15       17.38        1.50      8.69 o
  12   5  15        0.46      -11.55     20.92 o
 -15   6  15        6.95        8.86      8.44 o
 -14   6  15        5.83       -2.38      6.83 o
 -13   6  15       10.00       11.93      6.92 o
 -12   6  15       19.20        9.38      9.32 o
 -11   6  15       12.36        7.83      6.04 o
 -10   6  15       42.39       38.32      6.95 o
  -9   6  15       67.07       64.40      8.12 o
  -8   6  15       37.12       52.70     11.22 o
  -7   6  15       11.50       16.75      5.21 o
  -6   6  15       40.15       32.73      5.62 o
  -5   6  15       14.50       12.26      4.09 o
  -4   6  15       14.65       14.63      4.92 o
  -3   6  15      328.60      322.04     10.38 o
  -2   6  15       85.36       93.93      7.58 o
  -1   6  15       39.32       44.44      5.45 o
   0   6  15      112.45      103.28      6.77 o
   1   6  15      637.55      641.93     13.31 o
   2   6  15      292.26      308.71     16.34 o
   3   6  15       55.32       51.88      6.20 o
   4   6  15       72.86       82.52      7.35 o
   5   6  15        0.78        0.03      4.44 o
   6   6  15        8.68       -1.00      9.86 o
   7   6  15        7.07        0.60      6.35 o
   8   6  15        5.09        0.75      6.70 o
   9   6  15       61.74       61.47      8.77 o
  10   6  15        5.42        4.37      9.82 o
  11   6  15       17.80        9.32     10.40 o
 -14   7  15        1.11       -2.92      6.60 o
 -13   7  15        4.73        1.57      6.51 o
 -12   7  15       12.30        7.29     10.64 o
 -11   7  15        8.49       13.21      6.10 o
 -10   7  15       34.22       42.85      7.04 o
  -9   7  15       30.57       27.34      7.74 o
  -8   7  15       77.24       72.78      7.25 o
  -7   7  15        3.85        0.97      4.69 o
  -6   7  15        9.88        8.02      4.82 o
  -5   7  15        2.13        8.25      4.57 o
  -4   7  15        0.43       -4.29      4.29 o
  -3   7  15      240.37      240.82     14.81 o
  -2   7  15      186.84      173.51      9.33 o
  -1   7  15      200.27      201.14     10.07 o
   0   7  15        0.37        3.03      4.40 o
   1   7  15        0.00       -2.94      3.95 o
   2   7  15       31.25       46.84      6.73 o
   3   7  15       21.82       18.00      6.25 o
   4   7  15       29.26       42.82      6.43 o
   5   7  15       37.11       37.87      6.42 o
   6   7  15       20.45       16.08      5.60 o
   7   7  15        0.01       -6.08      6.08 o
   8   7  15        1.19        2.00      6.98 o
   9   7  15        8.14        5.69      7.45 o
  10   7  15        2.68        6.94      7.44 o
  11   7  15        6.78       -5.63      9.92 o
 -14   8  15        7.50        3.80      7.96 o
 -13   8  15        0.75       -6.76      6.76 o
 -12   8  15       85.36       96.95     11.24 o
 -11   8  15       51.20       43.63      8.22 o
 -10   8  15        1.13        3.32      9.14 o
  -9   8  15        0.97       -2.89      5.67 o
  -8   8  15       43.90       33.16      6.49 o
  -7   8  15        1.12       -5.12      5.12 o
  -6   8  15       15.15        9.04      4.85 o
  -5   8  15       11.66        7.41      4.82 o
  -4   8  15        0.01        9.53      4.91 o
  -3   8  15        1.23       -2.53      4.75 o
  -2   8  15       33.03       24.56      5.91 o
  -1   8  15       97.05      120.28      8.35 o
   0   8  15      304.49      308.70      9.58 o
   1   8  15       96.34       88.93      7.23 o
   2   8  15        2.32       -3.27      5.05 o
   3   8  15       10.91        5.82      5.64 o
   4   8  15       41.00       50.46      6.89 o
   5   8  15        6.46        3.46      5.44 o
   6   8  15        4.61        3.83      6.21 o
   7   8  15       80.75      103.37      8.38 o
   8   8  15        0.01       -2.47      6.96 o
   9   8  15        5.66        3.72      7.56 o
  10   8  15        5.32       12.64      7.99 o
 -13   9  15       53.79       72.06      9.78 o
 -12   9  15        3.35        0.72     11.34 o
 -11   9  15        1.92        0.16      6.49 o
 -10   9  15        5.68        6.04      6.44 o
  -9   9  15        0.09        0.16      6.04 o
  -8   9  15       30.88       13.29      7.39 o
  -7   9  15        0.01       -3.06      5.33 o
  -6   9  15        6.75        1.81      4.79 o
  -5   9  15        9.71       19.39      5.46 o
  -4   9  15        2.11        2.20      5.13 o
  -3   9  15      224.12      270.52     11.50 o
  -2   9  15        5.99        3.68      6.06 o
  -1   9  15      205.33      199.10     21.77 o
   0   9  15        1.40        5.64      5.90 o
   1   9  15        0.01        0.28      4.99 o
   2   9  15       10.24       11.62      5.48 o
   3   9  15        3.57       -3.63      5.09 o
   4   9  15       32.55       26.47      6.30 o
   5   9  15        7.12        9.32      5.70 o
   6   9  15       14.79       22.63      7.37 o
   7   9  15        0.33        6.05      5.99 o
   8   9  15        0.68       -5.22      6.28 o
   9   9  15        5.90       -6.98      6.98 o
  10   9  15       10.67       13.95      8.11 o
 -13  10  15        0.52        0.39     14.92 o
 -12  10  15       32.00       36.70     14.85 o
 -11  10  15        2.58       -0.90      8.31 o
 -10  10  15        2.16       -3.39      6.06 o
  -9  10  15        0.58       -5.54      5.54 o
  -8  10  15        0.24       -5.19      5.19 o
  -7  10  15        4.02       -3.06     12.05 o
  -6  10  15       56.78       42.92      6.84 o
  -5  10  15       14.46        8.53      5.17 o
  -4  10  15      234.79      230.48     10.74 o
  -3  10  15       20.83       12.41      5.62 o
  -2  10  15      117.35      114.47     10.25 o
  -1  10  15        1.24       -7.35      7.35 o
   0  10  15        0.32       -0.71      5.91 o
   1  10  15      167.52      185.30     14.83 o
   2  10  15       96.31      114.62      8.33 o
   3  10  15       71.67       69.24      8.78 o
   4  10  15       22.04       21.50      6.21 o
   5  10  15       32.52       44.07      6.99 o
   6  10  15        3.54       -6.38      6.38 o
   7  10  15        1.37        1.16      7.20 o
   8  10  15        6.43       13.05      6.83 o
   9  10  15        0.37       -7.28      7.28 o
 -12  11  15        3.85        1.68      7.32 o
 -11  11  15        2.30        1.10      6.21 o
 -10  11  15        0.27       -2.98      8.94 o
  -9  11  15        2.47       -1.92      7.59 o
  -8  11  15        0.00       -1.62      5.59 o
  -7  11  15        6.39        8.21      5.06 o
  -6  11  15        0.03       -0.35      5.01 o
  -5  11  15       12.39       18.89      5.69 o
  -4  11  15       19.84       23.50      7.54 o
  -3  11  15       11.94        8.05      6.30 o
  -2  11  15      109.68      112.19     10.46 o
  -1  11  15      142.68      125.96     11.15 o
   0  11  15        6.33        6.04      6.14 o
   1  11  15       42.08       34.80      7.58 o
   2  11  15       61.15       67.20      7.33 o
   3  11  15       84.81       77.85      8.00 o
   4  11  15        9.78        7.57      6.16 o
   5  11  15        8.16        9.06      6.50 o
   6  11  15        0.21       -8.64      8.64 o
   7  11  15       13.82       16.72      7.82 o
   8  11  15        1.23       -6.38      6.38 o
 -11  12  15        1.08       -7.68      9.09 o
 -10  12  15       18.05       36.29      7.77 o
  -9  12  15        4.18        7.67      6.61 o
  -8  12  15       27.44       39.55     14.53 o
  -7  12  15       20.68       30.43      6.22 o
  -6  12  15        0.51        6.83      6.61 o
  -5  12  15        0.95        6.96      6.21 o
  -4  12  15        0.09       -0.40      6.12 o
  -3  12  15       17.56        6.50      7.42 o
  -2  12  15       57.71       43.85      8.92 o
  -1  12  15       32.97       18.14      7.37 o
   0  12  15       12.32        9.89      7.59 o
   1  12  15       38.96       39.67      7.70 o
   2  12  15        3.94       -1.05      6.46 o
   3  12  15       46.70       37.12      7.31 o
   4  12  15        2.24        2.54      6.21 o
   5  12  15       17.27       14.35      7.46 o
   6  12  15        2.53       11.01      7.82 o
   7  12  15       27.79       34.92      9.03 o
 -10  13  15        4.35        7.53      6.87 o
  -9  13  15        0.02       -5.95      7.21 o
  -8  13  15        2.36        7.92      8.06 o
  -7  13  15        1.26        5.83      6.24 o
  -6  13  15       10.64       17.09      6.91 o
  -5  13  15        6.74       20.70      7.30 o
  -4  13  15        7.88       17.95      7.47 o
  -3  13  15       58.09       66.99      9.48 o
  -2  13  15        0.25        6.91      7.17 o
  -1  13  15       13.39       23.61      8.89 o
   0  13  15        0.44        0.90      8.52 o
   1  13  15       26.78       28.46      7.63 o
   2  13  15       77.71       81.87      8.37 o
   3  13  15        3.51        0.36      6.25 o
   4  13  15        6.03       12.44      6.96 o
   5  13  15        0.00       -2.33      6.47 o
   6  13  15        3.19       -8.34      8.99 o
  -8  14  15        3.47       -7.43      7.43 o
  -7  14  15        5.26       -0.24      7.22 o
  -6  14  15        0.01        9.30      6.95 o
  -5  14  15       11.11        3.41      7.09 o
  -4  14  15        5.45        3.89      7.22 o
  -3  14  15        1.88        1.05      7.05 o
  -2  14  15       12.04       28.32      8.58 o
  -1  14  15       13.62        3.19      7.70 o
   0  14  15        4.41        5.05      8.09 o
   1  14  15        0.50       -1.78      6.93 o
   2  14  15       14.36        5.99      7.51 o
   3  14  15        2.73       -3.02      6.19 o
   4  14  15       10.22        9.69      7.02 o
   5  14  15       29.18       25.35      7.92 o
  -7  15  15        3.23       15.90     18.49 o
  -6  15  15        0.72       23.59      9.47 o
  -5  15  15        8.30        8.79     10.73 o
  -4  15  15        3.12       11.74     21.80 o
  -3  15  15        0.87       -6.99      6.99 o
  -2  15  15       23.43       34.71      9.19 o
  -1  15  15        0.15       -7.41      7.41 o
   0  15  15        3.18       -1.69      7.74 o
   1  15  15        1.43        0.40     11.55 o
   2  15  15        0.13        6.16      7.91 o
   3  15  15        0.19        0.06      6.53 o
  -3  16  15        2.89       18.06     19.62 o
  -2  16  15        0.54       -8.42     12.72 o
  -1  16  15        0.19       20.81     10.35 o
   0  16  15        0.65       -2.73     12.23 o
 -15   0  16        5.06       -6.60     11.94 o
 -14   0  16        0.03      -10.30     10.30 o
 -13   0  16        0.32        7.83     11.80 o
 -12   0  16        4.08       -3.20     10.14 o
 -11   0  16       88.55      123.24     18.07 o
 -10   0  16       63.47       68.92     14.52 o
  -9   0  16      590.56      558.98     31.76 o
  -8   0  16       25.57       20.06     11.13 o
  -7   0  16      416.53      348.93     16.26 o
  -6   0  16      619.31      625.50     18.86 o
  -5   0  16       37.63       37.91      6.44 o
  -4   0  16       86.34       70.81      7.67 o
  -3   0  16      499.02      439.60     15.52 o
  -2   0  16     2489.43     2390.46     47.82 o
  -1   0  16       88.61       97.66     13.71 o
   0   0  16       87.62       82.37     10.59 o
   1   0  16      347.23      305.67     11.71 o
   2   0  16      710.77      630.76     16.02 o
   3   0  16      111.74      139.52      9.94 o
   4   0  16      592.30      565.65     23.86 o
   5   0  16      741.91      762.11     22.02 o
   6   0  16        2.13       -1.47      6.79 o
   7   0  16       28.72       41.77      8.05 o
   8   0  16       12.94       11.20     11.32 o
   9   0  16      131.04      166.05     17.67 o
  10   0  16        1.82       -0.83     12.33 o
  11   0  16        4.32        2.05     13.24 o
  12   0  16        0.11       -3.60     13.30 o
 -15   1  16        1.62       -2.67      8.79 o
 -14   1  16        0.77        3.01      8.89 o
 -13   1  16       12.17       23.80      9.42 o
 -12   1  16        6.40       14.38      7.84 o
 -11   1  16        7.77        2.61      7.06 o
 -10   1  16        0.10       -1.09      7.29 o
  -9   1  16       82.63       90.48      8.46 o
  -8   1  16       81.74       73.30      7.93 o
  -7   1  16        5.98        8.22      5.46 o
  -6   1  16      318.77      279.61     10.89 o
  -5   1  16      794.77      755.68     16.31 o
  -4   1  16      214.23      218.22     12.51 o
  -3   1  16      345.76      338.13      9.75 o
  -2   1  16        5.45       11.61      4.04 o
  -1   1  16        9.24       12.36      4.12 o
   0   1  16      118.76      104.28      5.57 o
   1   1  16        1.10       -3.65      3.85 o
   2   1  16      966.70      955.51     14.54 o
   3   1  16       31.48       20.77      4.32 o
   4   1  16        9.34       13.55      4.63 o
   5   1  16       13.64        9.44      4.87 o
   6   1  16       30.48       31.18      5.43 o
   7   1  16        0.44       -5.34      5.34 o
   8   1  16        3.15        4.41      7.51 o
   9   1  16        0.28       -5.91      8.90 o
  10   1  16       10.13        3.70      8.75 o
  11   1  16        6.80       -9.53      9.53 o
  12   1  16        0.03        1.00     13.71 o
 -15   2  16        6.65       -8.66     15.43 o
 -14   2  16        5.71       -7.45      8.18 o
 -13   2  16        6.20        5.59      7.91 o
 -12   2  16       14.89       44.52     15.65 o
 -11   2  16       55.33       51.20      7.61 o
 -10   2  16       76.35       87.03      8.81 o
  -9   2  16        7.65       -2.43      5.26 o
  -8   2  16       80.00       84.51      8.16 o
  -7   2  16      341.17      362.67     12.46 o
  -6   2  16        2.82        3.87      4.64 o
  -5   2  16      729.17      727.00     16.39 o
  -4   2  16      232.38      227.17      7.56 o
  -3   2  16      196.02      179.05      7.64 o
  -2   2  16       31.09       37.35      4.78 o
  -1   2  16       51.96       46.69      4.42 o
   0   2  16        3.39        2.45      3.58 o
   1   2  16      202.12      196.54      7.47 o
   2   2  16        8.13        4.98      4.13 o
   3   2  16        8.39        6.00      3.86 o
   4   2  16      255.18      253.92      9.68 o
   5   2  16        6.99        0.65      4.49 o
   6   2  16        2.30        2.84      5.32 o
   7   2  16       20.86       17.84      6.20 o
   8   2  16        0.02       -3.28      5.95 o
   9   2  16       10.49       -6.24      7.78 o
  10   2  16        0.77       -6.28      9.84 o
  11   2  16        9.61        3.57     10.63 o
  12   2  16       11.10       -8.18     11.95 o
 -15   3  16        7.21       12.58      9.45 o
 -14   3  16        4.30       -6.68      6.68 o
 -13   3  16        5.28       -3.44      6.24 o
 -12   3  16        1.25        4.60      6.34 o
 -11   3  16       44.95       49.25      7.75 o
 -10   3  16       12.28        4.19      5.48 o
  -9   3  16      185.22      178.25     11.24 o
  -8   3  16       74.76       72.92      8.43 o
  -7   3  16      351.52      383.43     15.06 o
  -6   3  16        1.27        4.14      4.77 o
  -5   3  16       94.36       81.93      7.37 o
  -4   3  16       49.87       36.27      5.26 o
  -3   3  16      836.93      824.40     15.53 o
  -2   3  16        2.68        4.23      3.50 o
  -1   3  16       26.90       30.09      3.93 o
   0   3  16       86.95       72.63      4.83 o
   1   3  16      607.23      612.96     13.17 o
   2   3  16        3.93        8.38      4.40 o
   3   3  16        1.44       -1.22      4.06 o
   4   3  16        5.94        3.05      4.39 o
   5   3  16       63.39       66.78      6.60 o
   6   3  16       26.30       15.90      5.74 o
   7   3  16       75.25       94.67      8.58 o
   8   3  16        0.77       -6.18      6.18 o
   9   3  16        2.14       13.71      9.69 o
  10   3  16       12.06       17.42     10.47 o
  11   3  16       11.94       22.07     12.66 o
 -15   4  16       20.41       18.67      8.23 o
 -14   4  16        0.33       -2.97      8.62 o
 -13   4  16       39.54       40.17      8.21 o
 -12   4  16        3.18        4.15      8.88 o
 -11   4  16       31.82       39.80      7.63 o
 -10   4  16       53.01       49.85      7.74 o
  -9   4  16        2.69        0.60      5.62 o
  -8   4  16      117.72      105.58      9.03 o
  -7   4  16        0.84        1.11      4.43 o
  -6   4  16       13.82        4.39      4.65 o
  -5   4  16      262.01      234.02     16.20 o
  -4   4  16       20.58       16.73      5.54 o
  -3   4  16      208.21      205.36      7.15 o
  -2   4  16      371.84      370.88      9.21 o
  -1   4  16      213.90      201.26      7.34 o
   0   4  16       97.68       89.71      6.05 o
   1   4  16       78.24       75.95      5.31 o
   2   4  16       50.13       50.06      4.88 o
   3   4  16       55.99       60.79      5.85 o
   4   4  16        7.91        6.27      4.86 o
   5   4  16       57.00       63.56      8.92 o
   6   4  16        4.59        8.32      7.06 o
   7   4  16        2.56       -0.79      5.96 o
   8   4  16        0.71       -3.54      6.50 o
   9   4  16        2.91       -3.98      9.19 o
  10   4  16        2.15       -8.65      9.45 o
  11   4  16        2.30       12.47     10.92 o
 -15   5  16        9.76       -2.44     11.65 o
 -14   5  16       25.90       24.06      8.33 o
 -13   5  16        1.48       -6.46      6.46 o
 -12   5  16        1.46       -3.06      7.03 o
 -11   5  16       36.08       35.55     13.02 o
 -10   5  16      152.10      156.73     10.97 o
  -9   5  16        5.97       16.50      6.23 o
  -8   5  16       57.71       64.13      7.18 o
  -7   5  16       21.16       12.58      5.65 o
  -6   5  16        1.06       -1.60      4.41 o
  -5   5  16       41.32       34.50      5.82 o
  -4   5  16       16.14       15.88      6.32 o
  -3   5  16       97.57      101.07      6.68 o
  -2   5  16        4.21        2.74      3.45 o
  -1   5  16      276.52      261.76     10.29 o
   0   5  16       98.42       84.10      7.39 o
   1   5  16      267.77      257.69      9.98 o
   2   5  16        0.69        1.64      4.60 o
   3   5  16        0.31       -2.01      4.09 o
   4   5  16       37.02       34.97      5.95 o
   5   5  16       61.27       72.20      8.71 o
   6   5  16       27.50       23.64      6.76 o
   7   5  16        6.33       -1.21      8.11 o
   8   5  16       20.37       24.30      8.43 o
   9   5  16       16.62       26.80      8.81 o
  10   5  16        0.12       20.59     13.79 o
  11   5  16        0.00       15.08     17.75 o
 -14   6  16       15.83       16.67     12.11 o
 -13   6  16        8.37       -6.41      6.41 o
 -12   6  16        1.06       -5.71      5.71 o
 -11   6  16      115.23      112.29      9.83 o
 -10   6  16        3.44        7.99      6.03 o
  -9   6  16       23.77       25.15      7.45 o
  -8   6  16        7.76       10.68      7.78 o
  -7   6  16       16.84        3.65      5.98 o
  -6   6  16      277.32      274.90     19.06 o
  -5   6  16       57.32       39.63      6.21 o
  -4   6  16        1.25       -2.67      4.36 o
  -3   6  16        9.24        2.69      4.51 o
  -2   6  16       95.72       87.32      7.54 o
  -1   6  16       11.32       14.58      4.69 o
   0   6  16      115.87      124.93      7.36 o
   1   6  16       16.64        7.71      5.31 o
   2   6  16      100.47       97.22      7.78 o
   3   6  16       38.24       34.03      7.68 o
   4   6  16        0.01       -0.89      4.55 o
   5   6  16       78.08       87.52      6.93 o
   6   6  16       50.24       36.95      7.20 o
   7   6  16       36.55       29.76      7.30 o
   8   6  16       13.04        8.58      7.09 o
   9   6  16        0.32        0.04      7.13 o
  10   6  16        5.24       14.64     10.69 o
  11   6  16       10.17        9.06     15.31 o
 -14   7  16       11.18        8.42      7.51 o
 -13   7  16       10.25       16.41      7.23 o
 -12   7  16       25.81       19.54      6.98 o
 -11   7  16        8.50       -0.67      6.10 o
 -10   7  16       36.21       28.86      7.43 o
  -9   7  16       20.46       11.44      6.11 o
  -8   7  16        1.84       -5.38      5.48 o
  -7   7  16        1.66        5.57      5.03 o
  -6   7  16        0.17       -5.17      5.17 o
  -5   7  16       17.91       22.70      5.19 o
  -4   7  16       21.85       24.27      6.52 o
  -3   7  16       18.21       22.76      5.50 o
  -2   7  16        7.00       11.32      5.34 o
  -1   7  16       22.20       24.71      7.57 o
   0   7  16      121.06      130.52      7.63 o
   1   7  16        7.34        8.93      4.89 o
   2   7  16       81.21       75.53     11.12 o
   3   7  16       13.37       19.40      5.62 o
   4   7  16        7.91       -0.54      5.20 o
   5   7  16       11.77        2.42      4.87 o
   6   7  16       13.18        6.39      6.82 o
   7   7  16       16.84       15.81      8.87 o
   8   7  16        0.11        0.11      6.86 o
   9   7  16        3.18       -6.81      6.81 o
  10   7  16        0.25        4.62     14.69 o
 -13   8  16        6.62        3.81      7.72 o
 -12   8  16        6.17        5.37      8.27 o
 -11   8  16        1.46       -6.60      6.60 o
 -10   8  16        3.94       -3.94      6.19 o
  -9   8  16       24.71       26.83     10.54 o
  -8   8  16        6.60       -0.09      5.61 o
  -7   8  16       58.02       65.80      8.07 o
  -6   8  16       55.09       60.05      7.92 o
  -5   8  16       10.23        6.79      5.74 o
  -4   8  16       48.63       51.94      6.73 o
  -3   8  16        6.28        8.66      5.94 o
  -2   8  16       34.51       33.34      6.42 o
  -1   8  16       58.33       56.05      7.14 o
   0   8  16       62.17       54.93      6.02 o
   1   8  16      243.80      250.04     18.92 o
   2   8  16       40.07       45.65      6.40 o
   3   8  16       48.54       36.39      6.34 o
   4   8  16        3.44        1.06      5.39 o
   5   8  16       32.78       39.72      6.67 o
   6   8  16        0.10        5.21      5.71 o
   7   8  16        3.36        8.51      6.82 o
   8   8  16       16.28        8.95      7.49 o
   9   8  16        7.83        0.11      7.51 o
  10   8  16        8.94       -1.46      7.62 o
 -13   9  16       17.33       27.62      8.30 o
 -12   9  16       29.82       35.66      8.39 o
 -11   9  16        0.26       -2.41      6.86 o
 -10   9  16       24.97       17.32      6.97 o
  -9   9  16        1.78        4.67      6.84 o
  -8   9  16       12.24       10.01      7.00 o
  -7   9  16        0.15        2.76      5.67 o
  -6   9  16        8.54        7.06      5.77 o
  -5   9  16       37.06       28.17      6.07 o
  -4   9  16        1.85        7.64      5.55 o
  -3   9  16       21.46       31.79      6.43 o
  -2   9  16        9.94       13.32      5.73 o
  -1   9  16        0.18        1.75      6.33 o
   0   9  16       14.44        7.13      8.39 o
   1   9  16       36.01       32.13      6.57 o
   2   9  16      100.46      106.68      8.15 o
   3   9  16        2.49       -1.70      5.23 o
   4   9  16       57.49       43.56      6.95 o
   5   9  16       10.51        2.44      5.92 o
   6   9  16       10.87       11.25      7.08 o
   7   9  16       13.33        7.45     10.84 o
   8   9  16       24.11       13.28      9.39 o
   9   9  16       14.66       11.23      8.09 o
 -12  10  16        0.61        3.21      6.43 o
 -11  10  16        4.91       -3.75      6.55 o
 -10  10  16        1.24       -1.56     14.44 o
  -9  10  16        0.19        6.80      6.76 o
  -8  10  16        1.03       -4.36      5.57 o
  -7  10  16       12.64        0.80      6.05 o
  -6  10  16        0.04        6.21      5.16 o
  -5  10  16        9.77       15.37      5.56 o
  -4  10  16        8.13       10.49      5.81 o
  -3  10  16       15.55       22.06      6.03 o
  -2  10  16      134.43      146.41     14.12 o
  -1  10  16       87.61       70.97      9.45 o
   0  10  16       27.53       34.04      8.23 o
   1  10  16      214.26      192.10     11.11 o
   2  10  16        3.60        6.28      5.57 o
   3  10  16        5.04       15.34      6.07 o
   4  10  16        6.92        0.03      5.89 o
   5  10  16        1.41       -3.25      5.88 o
   6  10  16        7.88       -2.49      7.14 o
   7  10  16        0.00       -5.93      5.93 o
   8  10  16        3.73        5.53      8.07 o
 -11  11  16        0.34        1.90      6.45 o
 -10  11  16       55.30       76.26      9.51 o
  -9  11  16        6.69       -0.94      6.90 o
  -8  11  16        0.73       -0.50      6.02 o
  -7  11  16        0.07       -6.41      6.41 o
  -6  11  16        3.13       -5.08      5.08 o
  -5  11  16        0.00        1.51      5.43 o
  -4  11  16        1.05        8.03      6.29 o
  -3  11  16       25.53       41.26     10.15 o
  -2  11  16       10.68       14.68      7.24 o
  -1  11  16       26.67       30.90      7.89 o
   0  11  16        6.36        5.63      7.21 o
   1  11  16       18.45       13.06      7.82 o
   2  11  16       20.93       20.86      6.07 o
   3  11  16        0.84       -5.34      5.34 o
   4  11  16      107.14      125.98      9.53 o
   5  11  16        6.84        4.88      8.93 o
   6  11  16        6.09        1.84      7.39 o
   7  11  16        0.99       -4.44      7.20 o
   8  11  16        1.78       -4.74      6.36 o
 -10  12  16       26.59       37.06      9.22 o
  -9  12  16        7.51        0.81      7.80 o
  -8  12  16       11.69        9.04      6.78 o
  -7  12  16        6.03        0.47      6.94 o
  -6  12  16        1.96       -3.06      6.08 o
  -5  12  16        3.75        8.23      6.82 o
  -4  12  16        5.20        6.72      6.64 o
  -3  12  16        0.16       -0.72      6.53 o
  -2  12  16       28.11       20.33      7.70 o
  -1  12  16       91.74       96.33     11.06 o
   0  12  16        8.49        7.31      7.48 o
   1  12  16       12.89        5.88      7.83 o
   2  12  16       22.64       11.06      6.36 o
   3  12  16       46.68       46.61      7.71 o
   4  12  16        0.44        7.60      6.47 o
   5  12  16       41.02       44.81      8.10 o
   6  12  16        4.52       -2.19      7.59 o
   7  12  16        1.44        2.91      7.87 o
  -9  13  16        5.88       11.62      8.71 o
  -8  13  16        0.67        8.76      7.30 o
  -7  13  16        0.00        2.86     12.39 o
  -6  13  16        0.12        7.33      6.77 o
  -5  13  16        9.62        9.43      7.13 o
  -4  13  16        4.62       21.32      8.79 o
  -3  13  16        3.63        5.49      7.30 o
  -2  13  16        6.72       12.79      7.65 o
  -1  13  16       10.89        8.25      9.18 o
   0  13  16        3.47        6.89      7.58 o
   1  13  16        2.25       -2.39      7.48 o
   2  13  16        1.52       -4.95      5.98 o
   3  13  16        0.09       -0.71      5.96 o
   4  13  16       22.53        8.84      6.94 o
   5  13  16        0.15       -0.29      6.65 o
   6  13  16        7.64      -16.79     16.79 o
  -8  14  16       15.80       16.47      9.65 o
  -7  14  16        0.05        2.79      7.87 o
  -6  14  16        1.29        2.64      6.73 o
  -5  14  16       11.45       10.54      8.82 o
  -4  14  16       43.37       47.08      9.16 o
  -3  14  16       10.58        2.06      7.28 o
  -2  14  16       42.27       51.85      9.91 o
  -1  14  16        8.91        7.30      7.83 o
   0  14  16        0.69       -4.03      8.22 o
   1  14  16        3.32       -2.83      7.67 o
   2  14  16        2.66       25.32      9.37 o
   3  14  16        5.66       20.12      7.17 o
   4  14  16        0.59       -4.76      6.58 o
  -5  15  16        0.58       -8.42     17.42 o
  -4  15  16        0.02       -4.79     16.08 o
  -3  15  16        7.09        0.22      7.46 o
  -2  15  16        0.54       -6.44      7.61 o
  -1  15  16        0.60       10.18      8.64 o
   0  15  16        6.64       -0.34      7.94 o
   1  15  16        0.02        0.89      8.64 o
   2  15  16        0.02        2.70      8.98 o
 -15   1  17       12.56       15.99     22.55 o
 -14   1  17        0.12       -1.46      8.68 o
 -13   1  17        0.00        0.34     17.41 o
 -12   1  17       30.19       21.14      8.89 o
 -11   1  17      117.34      119.86     13.14 o
 -10   1  17       17.05        4.34      7.36 o
  -9   1  17       61.36       72.19      8.24 o
  -8   1  17        2.56       -5.24      5.24 o
  -7   1  17       19.26       26.61      6.53 o
  -6   1  17       75.63       75.25      6.04 o
  -5   1  17      516.01      514.15     15.33 o
  -4   1  17      120.31      122.93      8.40 o
  -3   1  17        4.81        1.79      4.02 o
  -2   1  17       27.01       20.89      4.47 o
  -1   1  17      109.96      110.01      6.59 o
   0   1  17       15.21       19.93      4.44 o
   1   1  17        3.21       -1.94      3.53 o
   2   1  17       19.69       26.21      4.76 o
   3   1  17       66.95       64.94      5.59 o
   4   1  17       28.02       29.53      5.22 o
   5   1  17        8.73        0.54      4.67 o
   6   1  17        3.28        0.22      4.85 o
   7   1  17        2.18       -7.39      7.39 o
   8   1  17       41.58       39.51      8.64 o
   9   1  17       19.15       12.25      8.79 o
  10   1  17        5.10       -3.29      8.94 o
  11   1  17        0.04        4.34     16.23 o
 -15   2  17        1.79       -0.71      9.26 o
 -14   2  17        1.48       -4.84      8.13 o
 -13   2  17        9.48        4.70     10.44 o
 -12   2  17       20.76       17.13     22.04 o
 -11   2  17        0.11        5.98      5.97 o
 -10   2  17       38.78       47.04      7.55 o
  -9   2  17      136.45      143.89     10.45 o
  -8   2  17       19.57       15.10      6.09 o
  -7   2  17       43.89       57.14      6.77 o
  -6   2  17      512.65      467.09     22.00 o
  -5   2  17       79.52       82.61      5.78 o
  -4   2  17       25.90       29.46      4.54 o
  -3   2  17      190.36      165.74      7.66 o
  -2   2  17      108.04      119.78      7.66 o
  -1   2  17      188.51      173.20      7.82 o
   0   2  17        5.91        3.92      3.60 o
   1   2  17       62.35       55.68      4.84 o
   2   2  17       21.15       11.48      4.40 o
   3   2  17       25.63       24.91      5.03 o
   4   2  17       24.96       21.06      5.51 o
   5   2  17        1.84       -0.03      4.46 o
   6   2  17       36.41       23.93      6.06 o
   7   2  17        3.35        5.22      5.83 o
   8   2  17        0.02       -1.43      7.27 o
   9   2  17       22.76       41.23     10.90 o
  10   2  17        0.19       -9.60      9.60 o
  11   2  17        2.50       -8.88     10.36 o
 -15   3  17        5.69        2.15      8.74 o
 -14   3  17       32.27       30.05      8.61 o
 -13   3  17        1.49        0.41      6.48 o
 -12   3  17        8.72        7.27      6.55 o
 -11   3  17        3.06        6.07      6.15 o
 -10   3  17       19.03       23.53      6.60 o
  -9   3  17       18.37       22.76      7.26 o
  -8   3  17        1.84        7.27      5.74 o
  -7   3  17      152.61      123.53      9.90 o
  -6   3  17      204.70      226.54     10.75 o
  -5   3  17       56.95       42.56      7.56 o
  -4   3  17      423.62      411.42     11.64 o
  -3   3  17       15.16       20.89      3.95 o
  -2   3  17       95.00       90.41      5.49 o
  -1   3  17      216.73      214.64      9.79 o
   0   3  17      251.88      253.78     10.47 o
   1   3  17      133.70      128.09      6.92 o
   2   3  17        1.98        1.47      4.11 o
   3   3  17      397.23      412.22     11.38 o
   4   3  17       65.83       65.79      6.63 o
   5   3  17       25.35        8.91      6.11 o
   6   3  17       11.69       17.67      7.81 o
   7   3  17       78.90       73.45      8.34 o
   8   3  17        1.05       -2.08      6.64 o
   9   3  17        2.35       -4.03      9.59 o
  10   3  17        0.69        4.11     10.18 o
  11   3  17        0.26      -10.15     10.15 o
 -14   4  17       21.51       15.68      7.99 o
 -13   4  17        3.33        0.06      7.03 o
 -12   4  17        0.42       -5.08      6.25 o
 -11   4  17       16.83       23.52      9.81 o
 -10   4  17       10.35        2.17      6.04 o
  -9   4  17       16.01        1.77      5.63 o
  -8   4  17        0.01        8.69      5.65 o
  -7   4  17        0.16       -1.45      4.63 o
  -6   4  17       39.43       43.83      6.20 o
  -5   4  17        1.52       -2.09      4.66 o
  -4   4  17      314.91      298.42     12.70 o
  -3   4  17       46.30       58.15      5.17 o
  -2   4  17        3.54        4.91      3.50 o
  -1   4  17        5.30       -0.88      3.90 o
   0   4  17      382.41      375.55      9.57 o
   1   4  17       66.65       64.59      5.22 o
   2   4  17       55.97       62.09      5.77 o
   3   4  17        8.05        9.69      5.05 o
   4   4  17        0.00        7.71      8.09 o
   5   4  17        0.36       -6.37      6.37 o
   6   4  17       20.17        7.94      7.33 o
   7   4  17       17.49       14.30      7.96 o
   8   4  17        0.71        4.57      7.69 o
   9   4  17        0.03        9.28     15.82 o
  10   4  17        3.43       -7.96     20.32 o
  11   4  17        4.48        1.93     12.82 o
 -14   5  17        1.01        0.30      9.06 o
 -13   5  17        5.70       -4.81      6.55 o
 -12   5  17        6.72       11.75      7.26 o
 -11   5  17        1.61        3.46      6.28 o
 -10   5  17       59.52       51.90      8.36 o
  -9   5  17       12.31        8.77      6.32 o
  -8   5  17        0.79        0.45      5.10 o
  -7   5  17        8.13       13.86      5.18 o
  -6   5  17       53.34       58.66      6.81 o
  -5   5  17       14.51       14.23      5.08 o
  -4   5  17      154.36      146.36     10.27 o
  -3   5  17        0.73        3.50      4.16 o
  -2   5  17      154.55      181.40      7.55 o
  -1   5  17      126.26      128.96      6.83 o
   0   5  17      179.32      190.50      8.98 o
   1   5  17      210.20      200.31      9.28 o
   2   5  17       32.60       38.29      5.27 o
   3   5  17       19.74       18.88      4.78 o
   4   5  17       33.15       29.95      8.01 o
   5   5  17        9.62       10.50      7.26 o
   6   5  17        7.42        2.62      7.13 o
   7   5  17       27.16       33.04      8.63 o
   8   5  17        0.81        0.53      8.24 o
   9   5  17        0.00       -8.02      8.02 o
  10   5  17        2.31        7.38     13.59 o
 -14   6  17        4.94        3.13     11.06 o
 -13   6  17        6.93       12.42      7.35 o
 -12   6  17        1.86        0.98      6.77 o
 -11   6  17        0.68       -5.55      5.55 o
 -10   6  17        6.79        5.42      6.38 o
  -9   6  17       20.82       16.19      6.40 o
  -8   6  17       94.52       79.18      7.85 o
  -7   6  17        3.25        5.62      5.19 o
  -6   6  17       53.69       57.47      6.99 o
  -5   6  17        5.26        5.40      4.98 o
  -4   6  17        0.14       -1.37      5.11 o
  -3   6  17       27.39       26.91      5.57 o
  -2   6  17        0.67       -0.05      4.74 o
  -1   6  17      114.96      127.02      7.53 o
   0   6  17      146.66      154.88      8.38 o
   1   6  17      279.95      278.41     10.69 o
   2   6  17       97.66      101.44      7.33 o
   3   6  17        0.77       -5.58      5.58 o
   4   6  17       26.01       15.85      5.80 o
   5   6  17       60.01       64.96      9.34 o
   6   6  17        0.63        0.87      7.28 o
   7   6  17       12.05       11.06      7.95 o
   8   6  17        4.81       13.24      8.59 o
   9   6  17        0.42       -8.07      8.07 o
  10   6  17        1.23        5.53     13.09 o
 -13   7  17        7.71        3.76      7.19 o
 -12   7  17        3.39       -4.28      6.64 o
 -11   7  17        0.69       -2.59      6.22 o
 -10   7  17        1.05        6.12      6.27 o
  -9   7  17        5.09        8.57      6.16 o
  -8   7  17       68.24       74.94      7.67 o
  -7   7  17      116.78       80.42      8.90 o
  -6   7  17       12.11        6.35      6.71 o
  -5   7  17        0.40       -5.28      5.28 o
  -4   7  17        6.09        1.72      4.96 o
  -3   7  17       21.73       21.44      5.67 o
  -2   7  17      238.68      258.18     21.57 o
  -1   7  17      339.34      368.40     12.67 o
   0   7  17      179.38      185.86     10.36 o
   1   7  17      395.09      393.58     12.14 o
   2   7  17       10.34        7.92      6.02 o
   3   7  17      181.38      185.64     11.20 o
   4   7  17        9.56       15.04      5.61 o
   5   7  17        4.82        5.88      6.16 o
   6   7  17       24.02       29.95      9.80 o
   7   7  17       10.03       13.05      8.43 o
   8   7  17        0.16       -8.36      8.36 o
   9   7  17        3.83       -1.87      8.88 o
  10   7  17        0.37       -0.23     13.40 o
 -13   8  17       13.60        9.89      8.25 o
 -12   8  17        1.67       -3.81     20.61 o
 -11   8  17        1.61       12.99     18.52 o
 -10   8  17       16.36       20.25     12.24 o
  -9   8  17        0.30        4.36      7.72 o
  -8   8  17       14.35        7.77      6.65 o
  -7   8  17        1.32       -3.21      5.42 o
  -6   8  17       63.11       78.33     10.27 o
  -5   8  17       10.78       14.80      6.45 o
  -4   8  17        4.06        7.02      5.26 o
  -3   8  17        3.25        9.01      5.60 o
  -2   8  17        0.24        4.55      5.59 o
  -1   8  17      113.41      105.19      8.52 o
   0   8  17       20.03       23.38      7.14 o
   1   8  17      156.57      166.32     10.49 o
   2   8  17        1.85        8.62      6.18 o
   3   8  17        0.20       -0.17      6.01 o
   4   8  17        0.06       -1.45      8.35 o
   5   8  17       26.95       22.85      6.30 o
   6   8  17        8.24       11.91      6.55 o
   7   8  17        3.29        0.58      7.10 o
   8   8  17        8.59       -5.22      7.22 o
   9   8  17        0.01       -7.06      7.06 o
 -12   9  17        5.18       10.75      9.68 o
 -11   9  17        4.09       15.79      7.84 o
 -10   9  17        7.78       14.45      7.64 o
  -9   9  17        3.02        1.85      9.72 o
  -8   9  17        1.30        4.86      8.29 o
  -7   9  17       27.58       37.61      7.49 o
  -6   9  17        0.67       -1.32      5.78 o
  -5   9  17       64.38       63.95      7.06 o
  -4   9  17       33.20       38.60      7.21 o
  -3   9  17      156.80      150.34      9.61 o
  -2   9  17        0.05        3.72      5.72 o
  -1   9  17        2.62        4.17      6.69 o
   0   9  17       77.33       90.72     10.42 o
   1   9  17       59.35       51.30      7.61 o
   2   9  17       26.66       28.67      7.23 o
   3   9  17       37.26       45.26     10.07 o
   4   9  17       13.85        9.69      8.17 o
   5   9  17        0.93       -0.15      5.96 o
   6   9  17       15.36       25.56      6.73 o
   7   9  17        9.06        2.55      6.32 o
   8   9  17        5.49       12.59      8.06 o
 -12  10  17       11.19       12.99      7.52 o
 -11  10  17       28.48       29.74      8.28 o
 -10  10  17        4.89       -3.76     10.34 o
  -9  10  17        0.11       -0.77      7.17 o
  -8  10  17        4.10        4.24     10.58 o
  -7  10  17       18.57       28.29      7.46 o
  -6  10  17       12.31        9.22      6.36 o
  -5  10  17        5.32        3.54      5.34 o
  -4  10  17        4.00        5.48      5.55 o
  -3  10  17       17.83       19.27      7.26 o
  -2  10  17        0.18        1.07      6.64 o
  -1  10  17        3.17        1.31      6.87 o
   0  10  17        0.02       -1.84      7.15 o
   1  10  17        3.08        6.21      6.37 o
   2  10  17       22.24       26.15      7.07 o
   3  10  17        3.60       12.49      6.88 o
   4  10  17        0.60       -5.36      6.64 o
   5  10  17        0.31       -1.17      6.20 o
   6  10  17        0.13       -1.33      7.41 o
   7  10  17       12.53       13.26      7.34 o
   8  10  17        0.12       -3.09      7.89 o
 -11  11  17        2.57        1.42     10.52 o
 -10  11  17        0.45        5.00      7.12 o
  -9  11  17       12.11       11.38      8.15 o
  -8  11  17        0.01        1.20      6.44 o
  -7  11  17       12.39        7.93      7.64 o
  -6  11  17        4.22        3.13      6.35 o
  -5  11  17        6.67       14.80      6.18 o
  -4  11  17       19.14       23.94      9.06 o
  -3  11  17        0.59        1.67      8.34 o
  -2  11  17       21.14       25.30      8.34 o
  -1  11  17        1.31       -5.20      7.77 o
   0  11  17      114.96      101.08     11.00 o
   1  11  17       32.27       35.46     10.82 o
   2  11  17        9.51        9.15      6.98 o
   3  11  17        0.23        6.74      7.23 o
   4  11  17        1.22        3.10      7.51 o
   5  11  17        3.58       -4.83      6.29 o
   6  11  17        0.17       -1.40      7.73 o
   7  11  17        1.50       -3.66      6.38 o
 -10  12  17        6.01        9.95      7.53 o
  -9  12  17        0.07      -11.13     11.13 o
  -8  12  17        0.19        7.43      7.04 o
  -7  12  17       11.63        9.52      8.07 o
  -6  12  17        0.02       -0.47      6.36 o
  -5  12  17        0.69        4.38      9.33 o
  -4  12  17       10.16        9.99      7.75 o
  -3  12  17      107.73      113.13     16.58 o
  -2  12  17        0.00       -6.65      6.65 o
  -1  12  17        4.45       -2.50      6.86 o
   0  12  17       13.95       13.29      8.15 o
   1  12  17       14.37       16.55      9.31 o
   2  12  17        7.60        0.83      6.91 o
   3  12  17        5.55        1.90      6.89 o
   4  12  17       21.27        7.61      7.98 o
   5  12  17       21.43       21.84      7.50 o
   6  12  17        3.93        0.98      7.62 o
  -8  13  17        2.29        5.79      8.77 o
  -7  13  17        4.53        6.51      8.21 o
  -6  13  17       16.50       25.99      7.66 o
  -5  13  17        0.39        4.27      7.10 o
  -4  13  17        1.85        5.31      7.45 o
  -3  13  17       34.10       58.60      9.76 o
  -2  13  17       17.34       11.92      7.93 o
  -1  13  17        0.85        5.05      9.19 o
   0  13  17        0.11       -0.36      7.71 o
   1  13  17        8.15       -4.36      7.67 o
   2  13  17        0.56        4.90      7.38 o
   3  13  17        0.24       -1.49      7.35 o
   4  13  17        0.04       -5.84      7.56 o
  -7  14  17        8.99       12.25      8.28 o
  -6  14  17        2.25       -0.33      7.04 o
  -5  14  17        6.89       13.97      7.87 o
  -4  14  17       11.73       11.83     12.52 o
  -3  14  17       12.82        6.39      8.30 o
  -2  14  17        2.49       -3.41      7.56 o
  -1  14  17        3.58       14.26      8.43 o
   0  14  17        1.53       -2.76      7.88 o
   1  14  17        6.02        8.48      8.65 o
   2  14  17       18.34       22.85      8.06 o
   3  14  17        5.20        4.65      7.67 o
  -3  15  17        3.95        4.80      9.24 o
  -2  15  17        1.59       11.60      8.32 o
  -1  15  17        8.11       16.04      9.07 o
 -14   0  18        0.17        7.59     12.41 o
 -13   0  18        4.74       -1.08     11.26 o
 -12   0  18       20.99        7.20     11.87 o
 -11   0  18       41.18       16.77     12.57 o
 -10   0  18       15.75       31.12     12.21 o
  -9   0  18      176.60      163.05     20.74 o
  -8   0  18        1.35        2.16     10.16 o
  -7   0  18       88.56       90.70     10.27 o
  -6   0  18       29.21       29.34      6.88 o
  -5   0  18      390.45      424.25     15.84 o
  -4   0  18        9.50        9.44      5.99 o
  -3   0  18        4.60       -0.50      5.26 o
  -2   0  18      678.29      699.04     21.05 o
  -1   0  18      116.70      125.19     10.16 o
   0   0  18      225.05      214.21     12.58 o
   1   0  18        0.60       -0.60      5.78 o
   2   0  18        9.65       10.80      7.47 o
   3   0  18       15.52       10.90      6.33 o
   4   0  18       52.63       57.00      8.37 o
   5   0  18        4.44       -0.34      6.94 o
   6   0  18       31.84       24.48      7.82 o
   7   0  18       31.83       36.14     11.72 o
   8   0  18       40.37       29.47     12.35 o
   9   0  18       20.72       26.18     13.29 o
  10   0  18        2.99       -7.82     17.48 o
 -14   1  18        0.30        5.40      8.82 o
 -13   1  18        0.03      -12.55     12.55 o
 -12   1  18        0.32       12.88      9.37 o
 -11   1  18        0.13        3.63      7.38 o
 -10   1  18        3.37       -3.67      7.41 o
  -9   1  18        0.00       -0.53      5.84 o
  -8   1  18      137.45      114.21      9.74 o
  -7   1  18        7.62        3.77      5.13 o
  -6   1  18       21.55       18.14      4.41 o
  -5   1  18       29.03       34.05      4.83 o
  -4   1  18      538.86      515.45     13.62 o
  -3   1  18       65.16       51.83      5.23 o
  -2   1  18        1.48       -0.30      4.23 o
  -1   1  18      224.39      205.90      8.70 o
   0   1  18        2.49       -3.80      3.80 o
   1   1  18       33.60       33.93      4.41 o
   2   1  18       12.97       12.73      4.46 o
   3   1  18       70.68       75.28      6.68 o
   4   1  18        1.37        6.78      4.66 o
   5   1  18        3.68       -0.50      4.77 o
   6   1  18       49.30       47.97      6.10 o
   7   1  18        8.77        8.61      6.23 o
   8   1  18        0.00       -3.55      7.64 o
   9   1  18        0.02        3.71     12.15 o
  10   1  18        0.51       -0.10     12.85 o
 -14   2  18        6.59        8.22      9.43 o
 -13   2  18        0.24       -0.93      8.40 o
 -12   2  18        0.00        6.34      8.00 o
 -11   2  18        0.23       -4.87      5.68 o
 -10   2  18        3.41        2.70      6.44 o
  -9   2  18        6.47        3.84      5.90 o
  -8   2  18      133.67      129.24     10.30 o
  -7   2  18        0.74        4.84      4.85 o
  -6   2  18       25.47       23.29      5.70 o
  -5   2  18        0.10        6.71      3.86 o
  -4   2  18       31.52       21.94      4.53 o
  -3   2  18      444.05      433.68     11.39 o
  -2   2  18      240.95      215.99      8.83 o
  -1   2  18       15.36       16.35      4.42 o
   0   2  18       35.46       36.25      4.42 o
   1   2  18        0.36        0.55      3.95 o
   2   2  18       56.80       50.87      5.56 o
   3   2  18      184.12      150.46      7.83 o
   4   2  18       88.59       93.02      7.41 o
   5   2  18       28.00       17.49      5.66 o
   6   2  18        1.17       -3.41      5.25 o
   7   2  18       12.59       10.42      6.86 o
   8   2  18        6.22       -3.18     11.87 o
   9   2  18        6.36       -9.62      9.62 o
  10   2  18        2.91       -2.84      9.94 o
 -14   3  18        4.36        5.82      7.40 o
 -13   3  18        4.41       15.47      7.50 o
 -12   3  18        9.49        7.42      6.70 o
 -11   3  18        1.90        0.71      6.47 o
 -10   3  18        5.92       10.18      6.41 o
  -9   3  18        9.79       19.30      6.56 o
  -8   3  18      126.59      130.84     10.33 o
  -7   3  18        5.24        8.02      5.37 o
  -6   3  18       44.56       42.37      6.56 o
  -5   3  18      100.62      110.71      8.60 o
  -4   3  18      242.92      242.92      8.32 o
  -3   3  18      153.88      155.43      6.85 o
  -2   3  18       36.60       38.79      5.07 o
  -1   3  18      131.43      129.63      7.52 o
   0   3  18      117.01      112.22      6.56 o
   1   3  18       89.30       82.23      7.24 o
   2   3  18        6.88       -0.13      4.16 o
   3   3  18       26.86       29.64      5.29 o
   4   3  18        6.99        6.41      4.93 o
   5   3  18        1.08       -6.09      6.68 o
   6   3  18        2.26        6.25      7.48 o
   7   3  18       12.34        4.93      7.70 o
   8   3  18        3.81       -2.92      7.93 o
   9   3  18       11.05       14.72     12.77 o
  10   3  18        6.57       -9.63     12.51 o
 -14   4  18        0.05        0.43      7.62 o
 -13   4  18        0.25       -2.67      6.81 o
 -12   4  18        2.27        3.95      8.56 o
 -11   4  18        0.29       -4.19     11.53 o
 -10   4  18        0.05       -7.66      7.66 o
  -9   4  18      130.18      136.85     10.62 o
  -8   4  18       24.14       33.70      6.17 o
  -7   4  18      146.57      141.74      9.70 o
  -6   4  18        1.31        6.25      4.97 o
  -5   4  18       10.26        8.33      5.23 o
  -4   4  18       13.29       14.30      4.87 o
  -3   4  18        3.54       10.48      4.06 o
  -2   4  18        9.41        4.49      3.57 o
  -1   4  18       49.63       41.25      4.63 o
   0   4  18       71.92       81.94      5.51 o
   1   4  18       11.78       12.15      4.57 o
   2   4  18       11.51       14.22      5.23 o
   3   4  18        2.98       -1.37      4.79 o
   4   4  18       11.07       11.02      6.86 o
   5   4  18        0.71      -10.16     12.53 o
   6   4  18        4.19        4.75      8.73 o
   7   4  18       68.90       79.53     10.60 o
   8   4  18       12.20        9.39      8.28 o
   9   4  18        0.29       11.45     12.21 o
  10   4  18        0.05       -3.79     16.03 o
 -14   5  18        1.96       -0.81      7.66 o
 -13   5  18        0.19       -6.65      6.65 o
 -12   5  18        1.14       -6.34      6.35 o
 -11   5  18        1.74        0.37      6.47 o
 -10   5  18       31.02       25.09      7.15 o
  -9   5  18        0.14       -0.18      5.69 o
  -8   5  18      128.89      130.01      9.47 o
  -7   5  18      113.73      106.68      9.32 o
  -6   5  18        0.22       -4.34      4.34 o
  -5   5  18        4.94        0.71      7.21 o
  -4   5  18        6.85       10.01      5.17 o
  -3   5  18       18.61       14.50      5.34 o
  -2   5  18        0.29       -2.57      3.55 o
  -1   5  18       10.17       12.07      4.86 o
   0   5  18       25.33       31.60      5.68 o
   1   5  18        0.12       -4.25      4.25 o
   2   5  18       13.45        9.36      4.55 o
   3   5  18       11.89       16.61      6.45 o
   4   5  18       12.16        9.78      6.18 o
   5   5  18        0.85       -9.26      9.26 o
   6   5  18       14.03       11.89      7.72 o
   7   5  18        0.11        2.00      8.02 o
   8   5  18        2.08        5.08      8.55 o
   9   5  18        5.10       -4.47     11.99 o
  10   5  18        0.53       13.50     16.51 o
 -13   6  18       29.13       35.94      8.81 o
 -12   6  18        6.88       -2.22     12.77 o
 -11   6  18        4.89        2.52      6.67 o
 -10   6  18       15.78       19.83      6.97 o
  -9   6  18       42.82       47.54      8.00 o
  -8   6  18       13.45        9.18      5.57 o
  -7   6  18        6.84        3.73      5.95 o
  -6   6  18        0.65       -2.71      5.04 o
  -5   6  18      134.28      144.46     10.91 o
  -4   6  18        4.28        4.30      6.01 o
  -3   6  18        0.46       -3.41      7.28 o
  -2   6  18        5.02        2.56      5.30 o
  -1   6  18       50.72       29.39      5.60 o
   0   6  18        0.02       -1.62      6.45 o
   1   6  18        0.19       -4.03      4.88 o
   2   6  18        7.91       13.93      5.39 o
   3   6  18       30.21       33.59      6.23 o
   4   6  18       54.55       44.77      7.72 o
   5   6  18        5.32       -1.83      7.13 o
   6   6  18        1.01        1.30     11.21 o
   7   6  18        5.30       -4.64     10.59 o
   8   6  18        0.80       -6.38      8.11 o
   9   6  18        0.00       -4.52      8.71 o
 -13   7  18        1.09       -7.31      8.76 o
 -12   7  18       10.26        3.34      8.34 o
 -11   7  18        1.70        5.93      7.96 o
 -10   7  18        3.64       -3.17      7.35 o
  -9   7  18       74.65       71.50     10.07 o
  -8   7  18        0.82       -5.50      5.50 o
  -7   7  18        9.81       19.38      6.87 o
  -6   7  18        6.05       12.15      6.42 o
  -5   7  18        2.73        8.17      6.14 o
  -4   7  18        3.81       -0.72      5.73 o
  -3   7  18       27.08       28.09      6.25 o
  -2   7  18       49.74       49.17     13.70 o
  -1   7  18       63.54       81.08      6.78 o
   0   7  18       15.11        9.37      5.04 o
   1   7  18        3.98        5.15      6.06 o
   2   7  18        5.33       14.43     12.09 o
   3   7  18        0.40        7.75      6.45 o
   4   7  18       17.07       16.19      5.97 o
   5   7  18        7.29        2.69      7.40 o
   6   7  18       20.25       18.06      8.59 o
   7   7  18       23.74       28.49      9.27 o
   8   7  18        1.25       -8.29      8.29 o
   9   7  18        7.94       -8.36      8.36 o
 -12   8  18        0.00       -7.12      7.60 o
 -11   8  18       81.67      100.13     12.61 o
 -10   8  18        5.25       11.54      7.68 o
  -9   8  18        3.48        0.88      7.11 o
  -8   8  18        5.04        2.87      6.11 o
  -7   8  18       19.37       24.17      7.10 o
  -6   8  18        5.80        5.06      6.83 o
  -5   8  18      112.62      135.46     11.13 o
  -4   8  18       28.25       37.03      6.50 o
  -3   8  18      142.32      166.87      9.97 o
  -2   8  18       91.36      105.01      8.66 o
  -1   8  18       92.40       98.80      8.38 o
   0   8  18       51.83       51.56      8.09 o
   1   8  18       10.32        0.66      6.13 o
   2   8  18        5.03        0.64      5.87 o
   3   8  18        0.08       -0.76      6.56 o
   4   8  18        2.63       -5.27      6.37 o
   5   8  18        7.51       16.41      6.93 o
   6   8  18        4.67        6.33      8.91 o
   7   8  18        8.48        4.71      8.66 o
   8   8  18        0.10       -8.01      8.01 o
 -12   9  18       51.64       60.42     10.38 o
 -11   9  18       13.29        9.01      8.10 o
 -10   9  18       33.75       32.23      9.23 o
  -9   9  18       13.61        6.14      7.71 o
  -8   9  18      101.10      122.88     14.82 o
  -7   9  18       10.01        3.38      6.36 o
  -6   9  18        9.81        7.70      6.61 o
  -5   9  18       10.75       -1.03      6.50 o
  -4   9  18        0.83       -4.76      5.32 o
  -3   9  18        3.81        4.84      5.84 o
  -2   9  18       78.91       97.22      8.52 o
  -1   9  18      124.07      124.23     11.31 o
   0   9  18       11.96       15.62      6.28 o
   1   9  18       31.52       25.13      8.98 o
   2   9  18        8.87       18.43      7.07 o
   3   9  18       22.42       20.92     10.14 o
   4   9  18        0.31       -2.50      6.70 o
   5   9  18        5.99        6.23      9.67 o
   6   9  18       16.39       14.84      7.84 o
   7   9  18       15.91        6.39     12.03 o
   8   9  18        6.79        6.11      8.96 o
 -11  10  18        6.17       -1.13      7.57 o
 -10  10  18       27.31       30.32     12.87 o
  -9  10  18       17.68       33.48     10.52 o
  -8  10  18        1.20       -2.46      6.58 o
  -7  10  18        8.10        3.67     10.96 o
  -6  10  18       25.34       33.55      7.93 o
  -5  10  18       82.68       85.03      8.96 o
  -4  10  18       50.52       53.60     12.17 o
  -3  10  18       14.15       28.67     10.39 o
  -2  10  18        4.41       10.39      6.96 o
  -1  10  18       60.37       58.46     12.48 o
   0  10  18       12.54        9.34      7.78 o
   1  10  18       11.34       11.29      6.79 o
   2  10  18        8.51        5.43      6.84 o
   3  10  18        7.28       15.54      7.40 o
   4  10  18        7.23       11.52      7.49 o
   5  10  18       39.33       46.76     10.20 o
   6  10  18        0.01       -6.30      7.68 o
   7  10  18       13.73       10.64      7.83 o
 -10  11  18       22.99       30.11      9.84 o
  -9  11  18        9.52       27.09     16.03 o
  -8  11  18        9.95        4.87      7.07 o
  -7  11  18        0.75       -9.78      9.78 o
  -6  11  18        0.18        3.86      6.86 o
  -5  11  18        0.21       -6.38      6.38 o
  -4  11  18        6.33       13.63      9.43 o
  -3  11  18       17.29       36.27      8.64 o
  -2  11  18       18.84       19.67      8.32 o
  -1  11  18        0.63        0.37      7.25 o
   0  11  18        7.56       10.79      7.94 o
   1  11  18       13.23        5.60      6.78 o
   2  11  18        3.75        1.01      7.66 o
   3  11  18       87.63       82.69      9.74 o
   4  11  18        0.18       -1.29      7.38 o
[truncated: 66,252 more chars]
